# Supplementary material for: A palaeothermometer of ancient Indigenous fisheries reveals increases in mean temperature of the catch over five millennia
Source: Environ Biol Fishes. 2022 May 19;105(10):1381–97. doi: 10.1007/s10641-022-01243-7 (PMC9592643; doi:10.1007/s10641-022-01243-7)
Supplement: Supplementary file 1 — Supplementary file1 (XLSX 187 KB) [file 10641_2022_1243_MOESM1_ESM.xlsx]

## Sheet: Summary aMTC Results
Data_Type	Site_Name	Site_No.	Column_Sample	Start_Date_BP	End_Date_BP	25_aMTC	50_aMTC	75_aMTC	MTC
Archaeological	Huu7ii	DfSh-7	BckTrc N2-4/W18-20	5000	3000	5.50391	5.5221	5.5472
Archaeological	Huu7ii	DfSh-7	BckTrc N4-6/E0-2	5000	3000	6.01712	6.06366	6.16818
Archaeological	Huu7ii	DfSh-7	Sum of Back Terrace (5-3 ka)	5000	3000	5.70198	5.73456	5.7921
Archaeological	Huu7ii	DfSh-7	N10-12/E2-4 West Wall	1500	400	5.33998	5.47365	5.54168
Archaeological	Huu7ii	DfSh-7	N10-12/E4-6 South Wall	1500	400	5.51414	5.46183	5.51574
Archaeological	Huu7ii	DfSh-7	N12-14/E6-8 South Wall	1500	400	5.86942	6.12803	6.20167
Archaeological	Huu7ii	DfSh-7	N14-16/E15.5-16 East Wall	1500	400	5.76798	6.06569	6.14119
Archaeological	Huu7ii	DfSh-7	N18-20/E15.5-16 West Wall	1500	400	5.65615	5.95387	6.037
Archaeological	Huu7ii	DfSh-7	N18-20/E2-4 South Wall	1500	400	5.87497	6.09824	6.17673
Archaeological	Huu7ii	DfSh-7	N18-20/E26-28 West Wall	1500	400	5.7207	5.94025	6.0358
Archaeological	Huu7ii	DfSh-7	N18-20/E34-36 East Wall	1500	400	5.46769	5.61714	5.65064
Archaeological	Huu7ii	DfSh-7	N18-20/E6-8 East Wall	1500	400	5.85284	6.14674	6.1844
Archaeological	Huu7ii	DfSh-7	Sum of Main Village (1.5-0.4 ka)	1500	400	5.6775	5.90367	5.96577
Archaeological	Huu7ii	DfSh-7	Total	5000	400	5.6835	5.86384	5.92508
Archaeological	Ts'ishaa	DfSi-16	S56-57/W50-52	5000	3000	5.28352	5.22349	5.12495
Archaeological	Ts'ishaa	DfSi-16	S62-64/W62-64	5000	3000	5.33664	5.3	5.2213
Archaeological	Ts'ishaa	DfSi-16	Sum of Back Terrace (5-3 ka)	5000	3000	5.29749	5.24489	5.15308
Archaeological	Ts'ishaa	DfSi-16	N2-4/W102-104	1800	250	5.95508	6.01409	6.0212
Archaeological	Ts'ishaa	DfSi-16	S14-16/W25-27	1800	250	5.5575	5.57715	5.47833
Archaeological	Ts'ishaa	DfSi-16	S5-7/W11-13	1800	250	5.22078	5.25686	5.19316
Archaeological	Ts'ishaa	DfSi-16	Sum of Main Village (1.8-0.25 ka)	1800	250	5.60872	5.64439	5.58618
Archaeological	Ts'ishaa	DfSi-16	Total	5000	250	5.53211	5.54123	5.46941
Historic	West Coast Vancouver Island		Synoptic Bottom Trawl	2004 (CE)	2018 (CE)				6.2

## Sheet: Summary %MNI & %Biomass Results
Site_Name	Site_No.	Taxonomic_Categories	Anchovy	Dogfish	Flatfish	Greenling	Hake	Halibut	Herring	Lingcod	Perch	Ratfish	Rockfish	Sablefish	Salmon	Sculpin	SUM
Huu7ii	DfSh-7	Back Terrace SUM MNI	36	17	1	53	1	1	306	1	23	3	21	1	29	3	496
Huu7ii	DfSh-7	Back Terrace % MNI	0.0725806	0.0342742	0.00201613	0.106855	0.00201613	0.00201613	0.616935	0.00201613	0.046371	0.00604839	0.0423387	0.00201613	0.0584677	0.00604839
Huu7ii	DfSh-7	Back Terrace % Biomass	0.003	0.09	0.002	0.068	0.003	0.032	0.145	0.01	0.046	0.006	0.049	0.002	0.527	0.017
Huu7ii	DfSh-7	Main Village SUM MNI	114	55	31	106	57	2	252	15	28	11	90	24	94	30	909
Huu7ii	DfSh-7	Main Village % MNI	0.125413	0.0605061	0.0341034	0.116612	0.0627063	0.00220022	0.277228	0.0165017	0.0308031	0.0121012	0.0990099	0.0264026	0.10341	0.0330033
Huu7ii	DfSh-7	Main Village % Biomass	0.003	0.089	0.023	0.042	0.047	0.02	0.037	0.047	0.017	0.007	0.065	0.013	0.527	0.052
Huu7ii	DfSh-7	SUM MNI	150	72	32	159	58	3	558	16	51	14	111	25	123	33	1405
Huu7ii	DfSh-7	% MNI	0.106762	0.0512456	0.0227758	0.113167	0.0412811	0.00213523	0.397153	0.0113879	0.0362989	0.00996441	0.0790036	0.0177936	0.0875445	0.0234875
Huu7ii	DfSh-7	% Biomass	0.003	0.089	0.018	0.048	0.036	0.023	0.062	0.038	0.024	0.006	0.061	0.01	0.527	0.043
Huu7ii	DfSh-7	High Error	0.1	0.5	0.2	1.3	0.1	0.6	0.5	0.5	0.3	0	1.3	0.2	6.5	1.5
Huu7ii	DfSh-7	Low Error	0	0	0.2	1.1	2.9	0.5	0.4	1.4	0	0.1	2.4	0	4.2	0.4
Ts'ishaa	DfSi-16	Back Terrace SUM MNI	8	3	2	27	0	4	31	6	12	1	13	1	7	0	115
Ts'ishaa	DfSi-16	Back Terrace % MNI	0.0695652	0.026087	0.0173913	0.234783	0	0.0347826	0.269565	0.0521739	0.104348	0.00869565	0.113043	0.00869565	0.0608696	0
Ts'ishaa	DfSi-16	Back Terrace % Biomass	0.002	0.035	0.011	0.076	0	0.28	0.032	0.134	0.053	0.004	0.067	0.004	0.279	0
Ts'ishaa	DfSi-16	Main Village SUM MNI	57	14	8	45	9	7	84	13	26	5	46	6	25	16	361
Ts'ishaa	DfSi-16	Main Village % MNI	0.157895	0.0387812	0.0221607	0.124654	0.0249307	0.0193906	0.232687	0.0360111	0.0720222	0.0138504	0.127424	0.0166205	0.0692521	0.0443213
Ts'ishaa	DfSi-16	Main Village % Biomass	0.004	0.056	0.015	0.044	0.018	0.171	0.03	0.101	0.04	0.007	0.082	0.008	0.347	0.068
Ts'ishaa	DfSi-16	SUM MNI	65	17	10	72	9	11	115	19	38	6	59	7	32	16	476
Ts'ishaa	DfSi-16	% MNI	0.136555	0.0357143	0.0210084	0.151261	0.0189076	0.0231092	0.241597	0.039916	0.0798319	0.012605	0.12395	0.0147059	0.0672269	0.0336134
Ts'ishaa	DfSi-16	% Biomass	0.003	0.051	0.014	0.052	0.014	0.199	0.031	0.109	0.043	0.007	0.078	0.007	0.329	0.051
Ts'ishaa	DfSi-16	High Error	0.1	0.4	0	1	0	3.9	0.5	0.4	1	0	0.9	0.2	7.1	2.3
Ts'ishaa	DfSi-16	Low Error	0.1	0.2	0.1	0.9	1.1	2.7	0.4	3.6	0	0.2	2.7	0.1	4.9	0.9

## Sheet: Weighted BM & Temp. Estimates
			Taxonomic Category	Clingfish			Eel	Flatfish						Halibut	Gadid				Greenling				Lingcod	Gunnel				Mackerel			Hake	Dogfish	Anchovy	Herring	Sand lance	Perch				Midshipman	Prickleback						Rockfish
			Taxonomic Serial No.	164459			171345	172887	172868	172917	172893			172932	164711	164719			167110	167113			167116	171641	171634			167120			164792	160617	161828	551209	171672	169754	169739			164414	171598		171599	171583			166727	166734	166731
			Taxa	Northern clingfish	Clingfish sp.	CLINGFISH	WOLF EEL	Dover sole	Petrale sole	Rock sole	Starry flounder	Flatfish sp.	FLATFISH	PACIFIC HALIBUT	Pacific cod	Pacific tomcod	Gadid sp.	GADID	Kelp greenling	White-spotted greenling	Greenling sp.	GREENLING	LINGCOD	Crescent gunnel	Penpoint gunnel	Gunnel sp.	GUNNEL	Atka mackerel	Mackerel sp.	MACKEREL	HAKE	DOGFISH	ANCHOVY	HERRING	SAND LANCE	Pile perch	Shiner perch	Perch sp.	PERCH	MIDSHIPMAN	Black prickleback	High cockscomb prickleback	Rock prickleback	Snake prickleback	Prickleback sp.	PRICKLEBACK	Black rockfish	Canary rockfish	China rockfish
Site Name	Site No.	Source	Data Type
Huu7ii	DfSh-7	McMillan and St. Claire 2012	Minimum Number of Individuals (MNI)		1			1	16		1	14		3	1	4	1			7	152		16			1		1			58	72	150	558	1	10	1	42		4					9
Ts'ishaa	DfSi-16	McMillan and St. Claire 2005	Minimum Number of Individuals (MNI)						3	1	3	3		11	1		1				72		19								9	17	65	115				38		9
		Rodrigues et al. 2018	Ancient DNA (aDNA)																																												12	7	5
		McKechnie 2007	Salmon Vertebral Measurements
		Anderson et al. 2019	WCVI Bottom Trawl
		McKenzie 2021	UVic Zooarchaeology Comparative Collection	4																				1	1																4	10	5	8
			Total Number of Individual Fish	4	1	5	0	1	19	1	4	17	42	14	2	4	2	8	0	7	224	231	35	1	1	1	3	1	0	1	67	89	215	673	1	10	1	80	91	13	4	10	5	8	9	36	12	7	5
			Proportionality	0.8	0.2	1	1	0.0238095	0.452381	0.0238095	0.0952381	0.404762	1	1	0.25	0.5	0.25	1	0	0.030303	0.969697	1	1	0.333333	0.333333	0.333333	1	1	0	1	1	1	1	1	1	0.10989	0.010989	0.879121	1	1	0.111111	0.277778	0.138889	0.222222	0.25	1	0.0495868	0.0289256	0.0206612
			Median Temperature Preference	13.1	13.1		5.9	3.7	4.8	5.8	4.25	4.708		3	3.5	6.5	5.5		8.6	4.5	4.5		6.6	8.8	10.8	9.8		3.4	3.4		9.8	11.2	11.3	5	4.7	12	10.1	11.8273		11.9	11.45	9.7	10.9	4.5	8.64074		5.8	6.5	8.8
			Weighted Median Temperature Preference			13.1							4.708					5.5				4.5					9.8			3.4									11.8273							8.64074
			50 Percentile Body Mass (kg)	0.01121	0.01121		3.115	0.384	0.63	0.264	0.3992	0.568592		7.567	0.96	0.038	0.345333		0.32	0.12762	0.12762		2.408	0.00691	0.0152	0.011055		0.7595	0.7595		0.63	1.25	0.02075	0.112	0.0015	0.52083	0.0124	0.474609		0.0642	0.04905	0.00265	0.0032	0.00455	0.0101889		1.13398	1.567	0.493
			Weighted 50 Percentile Body Mass (kg)			0.01121							0.568592					0.345333				0.303					0.011055			0.7595									0.474609							0.0101889
			25 Percentile Body Mass (kg)	0.01005	0.01005		1.84	0.266	0.398	0.154	0.2268	0.355568		4.399	0.484	0.0305	0.181667		0.192	0.011	0.011		1.085	0.0054	0.008475	0.0069375		0.45475	0.45475		0.094	0.912	0.019285	0.088	0.0012	0.43369	0.00596	0.394805		0.0374	0.0367	0.00175	0.0022	0.003475	0.00752222		0.90718	0.9885	0.4435
			Weighted 25 Percentile Body Mass (kg)			0.01005							0.355568					0.181667				0.169					0.0069375			0.45475									0.394805							0.00752222
			75 Percentile Body Mass (kg)	0.0135575	0.0135575		4.39	0.534	0.945	0.4578	0.6804	0.866736		13.362	1.818	0.048	0.638		0.4725	0.337288	0.337288		3.689	0.00806	0.0404	0.02423		0.91475	0.91475		0.869	1.778	0.022875	0.143	0.0017	0.76798	0.0197	0.699955		0.07	0.05335	0.004825	0.00682	0.009125	0.0136574		1.47418	2.132	0.682
			Weighted 75 Percentile Body Mass (kg)			0.0135575							0.866736					0.638				0.529					0.02423			0.91475									0.699955							0.0136574
[truncated: 32 more columns]

## Sheet: Modern MTC Calculator
Species	ARROWTOOTH FLOUNDER	NORTH PACIFIC SPINY DOGFISH	PACIFIC OCEAN PERCH	SPLITNOSE ROCKFISH	SHARPCHIN ROCKFISH	SABLEFISH	REDSTRIPE ROCKFISH	YELLOWTAIL ROCKFISH	REX SOLE	DOVER SOLE	CANARY ROCKFISH	SPOTTED RATFISH	SILVERGRAY ROCKFISH	PACIFIC HAKE	ENGLISH SOLE	PACIFIC COD	LINGCOD	GREENSTRIPED ROCKFISH	FLATHEAD SOLE	PACIFIC SANDDAB	PACIFIC HALIBUT	PETRALE SOLE	SHORTSPINE THORNYHEAD	LONGNOSE SKATE	ROUGHEYE/BLACKSPOTTED ROCKFISH COMPLEX	WALLEYE POLLOCK	REDBANDED ROCKFISH	YELLOWMOUTH ROCKFISH	DARKBLOTCHED ROCKFISH	BOCACCIO	EULACHON	WIDOW ROCKFISH	SLENDER SOLE	SOUTHERN ROCK SOLE	ROSETHORN ROCKFISH	YELLOWEYE ROCKFISH	BIG SKATE	SHORTRAKER ROCKFISH	BLACKBELLY EELPOUT	SHORTBELLY ROCKFISH	Sum of Biomass (kg)	Sum of Proportion of Catch	Sum of Number of Groups (N)	Sum of Proportion of Catch*N	Sum of MTC	Sum of MTC*N	Mean Temperature of the Catch
Median Temperature Preference (C)	4.4	11.2	3.8	6.5	5.7	3.5	5.2	7.8	4.3	3.7	6.5	7.4	6.4	9.8	5.9	3.5	6.6	7.3	8.5	12.5	3	4.8	4	6	3.9	3	5.4	5.6	4.3	6.7	5	6	7.1	5.8	6.8	6	7.1	3.5	7.4	8.4
Biomass (kg)	137099	136691	87868.5	57872.7	54604.9	48653.8	44922.8	40067.2	35650.5	33906.3	31589	21261.6	17385.9	16250.2	14885.4	13725.4	13244.5	11768.7	8770.45	8756.79	8206.56	7347.42	7025.46	6825.82	6503.93	5249.02	4670.83	3704.48	2849.41	2785.55	2569.72	2509.37	2445.32	2335.04	2301	1426.15	1392.39	851.36	663.82	529.18	907166
Proportion of the Catch (% Biomass)	0.150488	0.15004	0.0964498	0.0635246	0.0599377	0.0534053	0.04931	0.0439802	0.0391322	0.0372176	0.034674	0.023338	0.0190838	0.0178372	0.0163392	0.0150658	0.0145379	0.012918	0.00962698	0.00961199	0.00900802	0.00806498	0.00771157	0.00749244	0.00713911	0.00576164	0.00512699	0.00406626	0.00312769	0.00305759	0.00282068	0.00275444	0.00268413	0.00256308	0.00252572	0.00156543	0.00152837	0.000934505	0.000728649	0.00058086		0.99576		39.8304
Rank Order	1	2	3	4	5	6	7	8	9	10	11	12	13	14	15	16	17	18	19	20	21	22	23	24	25	26	27	28	29	30	31	32	33	34	35	36	37	38	39	40			40
MTC Calculation	0.662146	1.68045	0.366509	0.41291	0.341645	0.186919	0.256412	0.343045	0.168268	0.137705	0.225381	0.172701	0.122137	0.174804	0.0964011	0.0527305	0.0959502	0.0943016	0.0818293	0.12015	0.0270241	0.0387119	0.0308463	0.0449546	0.0278425	0.0172849	0.0276857	0.0227711	0.0134491	0.0204858	0.0141034	0.0165266	0.0190573	0.0148659	0.0171749	0.00939258	0.0108514	0.00327077	0.005392	0.00487923					6.17897	246.111	6.17897

## Sheet: aMTC Calculator (25 Percentile)
			Taxonomic Serial No.	164457	171345	172702	172932	164726	167109	167116	171632	167120	164792	160617	161828	551209	171672	168356	164414	171554	166705	167123	161974	167196	160845	162028	161015	aMTC CALCULATIONS
			Taxonomic Categories	CLINGFISH	WOLF EEL	FLATFISH	HALIBUT	GADID	GREENLING	LINGCOD	GUNNEL	MACKEREL	HAKE	DOGFISH	ANCHOVY	HERRING	SAND LANCE	PERCH	MIDSHIPMAN	PRICKLEBACK	ROCKFISH	SABLEFISH	SALMON	SCULPIN	SKATE	SMELT	RATFISH	Sum of Number of Groups (N)	Sum of Biomass (kg)	Sum of Proportion of Catch	Sum of Proportion of Catch*N	Sum of MTC	Sum of MTC*N	Mean Temperature of the Catch
			Weighted Median (25 Percentile) Body Mass (kg)	0.01	1.84	0.356	4.399	0.182	0.169	1.085	0.007	0.455	0.094	0.912	0.019	0.088	0.001	0.395	0.037	0.008	0.243	0.358	3.523	1.297	0.909	0.028	0.27
			Weighted Median Temperature Preference (C)	13.1	5.9	4.7	3	5.5	4.5	6.6	9.8	3.4	9.8	11.2	11.3	5	4.7	11.8	11.9	8.6	6.89444	3.5	4.6	6.2	5.7394	4.6	7.4
Site Name	Site No.	Column Sample	Calculation Type
Huu7ii	DfSh-7	BckTrc N2-4/W18-20	Minimum Number of Individuals (MNI)				1		33				1	11	25	212	1	8		1	6	1	18	2				13
Huu7ii	DfSh-7	BckTrc N4-6/E0-2	Minimum Number of Individuals (MNI)	1		1			20	1				6	11	94		15		1	15		11	1		2	3	14
Huu7ii	DfSh-7	Sum of Back Terrace (5-3 ka)	Minimum Number of Individuals (MNI)	1	0	1	1	0	53	1	0	0	1	17	36	306	1	23	0	2	21	1	29	3	0	2	3	18
Huu7ii	DfSh-7	N10-12/E2-4 West Wall	Minimum Number of Individuals (MNI)			4			12	2			3	5	14	53		3	1	1	5	1	16	3			2	15
Huu7ii	DfSh-7	N10-12/E4-6 South Wall	Minimum Number of Individuals (MNI)						1						1	2		1					1	1				6
Huu7ii	DfSh-7	N12-14/E6-8 South Wall	Minimum Number of Individuals (MNI)			5		3	7	1			6	6	10	15		2	1		13	2	8	3	1			15
Huu7ii	DfSh-7	N14-16/E15.5-16 East Wall	Minimum Number of Individuals (MNI)			1			5	2			3	3	10	13					5	3	4	1			1	12
Huu7ii	DfSh-7	N18-20/E15.5-16 West Wall	Minimum Number of Individuals (MNI)			2			7	1			4	4	6	13					4		6				1	10
Huu7ii	DfSh-7	N18-20/E2-4 South Wall	Minimum Number of Individuals (MNI)			6			17				9	11	20	35		5		1	12	6	14	6	1		3	14
Huu7ii	DfSh-7	N18-20/E26-28 West Wall	Minimum Number of Individuals (MNI)			2		1	5	1			3	4	7	16		2	2	1	6		7	1				14
Huu7ii	DfSh-7	N18-20/E34-36 East Wall	Minimum Number of Individuals (MNI)			2	1		26	6			6	9	24	54		4		1	14	3	20	6		1	2	16
Huu7ii	DfSh-7	N18-20/E6-8 East Wall	Minimum Number of Individuals (MNI)			9	1	2	26	2	1	1	23	13	22	51		11		3	31	9	18	9	1	3	2	20
Huu7ii	DfSh-7	Sum of Main Village (1.5-0.4 ka)	Minimum Number of Individuals (MNI)	0	0	31	2	6	106	15	1	1	57	55	114	252	0	28	4	7	90	24	94	30	3	4	11	21
Huu7ii	DfSh-7	Total	Minimum Number of Individuals (MNI)	1	0	32	3	6	159	16	1	1	58	72	150	558	1	51	4	9	111	25	123	33	3	6	14	23
Ts'ishaa	DfSi-16	S56-57/W50-52	Minimum Number of Individuals (MNI)				3		17	4				3	5	13		8			9		6				1	10
Ts'ishaa	DfSi-16	S62-64/W62-64	Minimum Number of Individuals (MNI)			2	1	1	10	2					3	18		4	3		4	1	1		1			13
Ts'ishaa	DfSi-16	Sum of Back Terrace (5-3 ka)	Minimum Number of Individuals (MNI)	0	0	2	4	1	27	6	0	0	0	3	8	31	0	12	3	0	13	1	7	0	1	0	1	15
Ts'ishaa	DfSi-16	N2-4/W102-104	Minimum Number of Individuals (MNI)			5	1		19	5			3	5	30	27		13	2		16	4	9	7			2	15
Ts'ishaa	DfSi-16	S14-16/W25-27	Minimum Number of Individuals (MNI)			3	4	1	13	6			4	6	14	34		10	4		19	2	8	5	1		3	17
Ts'ishaa	DfSi-16	S5-7/W11-13	Minimum Number of Individuals (MNI)				2		13	2			2	3	13	23		3			11		8	4				11
Ts'ishaa	DfSi-16	Sum of Main Village (1.8-0.25 ka)	Minimum Number of Individuals (MNI)	0	0	8	7	1	45	13	0	0	9	14	57	84	0	26	6	0	46	6	25	16	1	0	5	17
Ts'ishaa	DfSi-16	Total	Minimum Number of Individuals (MNI)	0	0	10	11	2	72	19	0	0	9	17	65	115	0	38	9	0	59	7	32	16	2	0	6	17
Huu7ii	DfSh-7	BckTrc N2-4/W18-20	Biomass (kg)	0	0	0	4.399	0	5.577	0	0	0	0.094	10.032	0.475	18.656	0.001	3.16	0	0.008	1.458	0.358	63.414	2.594	0	0	0		110.226
Huu7ii	DfSh-7	BckTrc N4-6/E0-2	Biomass (kg)	0.01	0	0.356	0	0	3.38	1.085	0	0	0	5.472	0.209	8.272	0	5.925	0	0.008	3.645	0	38.753	1.297	0	0.056	0.81		69.278
Huu7ii	DfSh-7	Sum of Back Terrace (5-3 ka)	Biomass (kg)	0.01	0	0.356	4.399	0	8.957	1.085	0	0	0.094	15.504	0.684	26.928	0.001	9.085	0	0.016	5.103	0.358	102.167	3.891	0	0.056	0.81		179.504
Huu7ii	DfSh-7	N10-12/E2-4 West Wall	Biomass (kg)	0	0	1.424	0	0	2.028	2.17	0	0	0.282	4.56	0.266	4.664	0	1.185	0.037	0.008	1.215	0.358	56.368	3.891	0	0	0.54		78.996
Huu7ii	DfSh-7	N10-12/E4-6 South Wall	Biomass (kg)	0	0	0	0	0	0.169	0	0	0	0	0	0.019	0.176	0	0.395	0	0	0	0	3.523	1.297	0	0	0		5.579
Huu7ii	DfSh-7	N12-14/E6-8 South Wall	Biomass (kg)	0	0	1.78	0	0.546	1.183	1.085	0	0	0.564	5.472	0.19	1.32	0	0.79	0.037	0	3.159	0.716	28.184	3.891	0.909	0	0		49.826
Huu7ii	DfSh-7	N14-16/E15.5-16 East Wall	Biomass (kg)	0	0	0.356	0	0	0.845	2.17	0	0	0.282	2.736	0.19	1.144	0	0	0	0	1.215	1.074	14.092	1.297	0	0	0.27		25.671
Huu7ii	DfSh-7	N18-20/E15.5-16 West Wall	Biomass (kg)	0	0	0.712	0	0	1.183	1.085	0	0	0.376	3.648	0.114	1.144	0	0	0	0	0.972	0	21.138	0	0	0	0.27		30.642
Huu7ii	DfSh-7	N18-20/E2-4 South Wall	Biomass (kg)	0	0	2.136	0	0	2.873	0	0	0	0.846	10.032	0.38	3.08	0	1.975	0	0.008	2.916	2.148	49.322	7.782	0.909	0	0.81		85.217
Huu7ii	DfSh-7	N18-20/E26-28 West Wall	Biomass (kg)	0	0	0.712	0	0.182	0.845	1.085	0	0	0.282	3.648	0.133	1.408	0	0.79	0.074	0.008	1.458	0	24.661	1.297	0	0	0		36.583
Huu7ii	DfSh-7	N18-20/E34-36 East Wall	Biomass (kg)	0	0	0.712	4.399	0	4.394	6.51	0	0	0.564	8.208	0.456	4.752	0	1.58	0	0.008	3.402	1.074	70.46	7.782	0	0.028	0.54		114.869
Huu7ii	DfSh-7	N18-20/E6-8 East Wall	Biomass (kg)	0	0	3.204	4.399	0.364	4.394	2.17	0.007	0.455	2.162	11.856	0.418	4.488	0	4.345	0	0.024	7.533	3.222	63.414	11.673	0.909	0.084	0.54		125.661
Huu7ii	DfSh-7	Sum of Main Village (1.5-0.4 ka)	Biomass (kg)	0	0	11.036	8.798	1.092	17.914	16.275	0.007	0.455	5.358	50.16	2.166	22.176	0	11.06	0.148	0.056	21.87	8.592	331.162	38.91	2.727	0.112	2.97		553.044
Huu7ii	DfSh-7	Total	Biomass (kg)	0.01	0	11.392	13.197	1.092	26.871	17.36	0.007	0.455	5.452	65.664	2.85	49.104	0.001	20.145	0.148	0.072	26.973	8.95	433.329	42.801	2.727	0.168	3.78		732.548
Ts'ishaa	DfSi-16	S56-57/W50-52	Biomass (kg)	0	0	0	13.197	0	2.873	4.34	0	0	0	2.736	0.095	1.144	0	3.16	0	0	2.187	0	21.138	0	0	0	0.27		51.14
Ts'ishaa	DfSi-16	S62-64/W62-64	Biomass (kg)	0	0	0.712	4.399	0.182	1.69	2.17	0	0	0	0	0.057	1.584	0	1.58	0.111	0	0.972	0.358	3.523	0	0.909	0	0		18.247
Ts'ishaa	DfSi-16	Sum of Back Terrace (5-3 ka)	Biomass (kg)	0	0	0.712	17.596	0.182	4.563	6.51	0	0	0	2.736	0.152	2.728	0	4.74	0.111	0	3.159	0.358	24.661	0	0.909	0	0.27		69.387
Ts'ishaa	DfSi-16	N2-4/W102-104	Biomass (kg)	0	0	1.78	4.399	0	3.211	5.425	0	0	0.282	4.56	0.57	2.376	0	5.135	0.074	0	3.888	1.432	31.707	9.079	0	0	0.54		74.458
Ts'ishaa	DfSi-16	S14-16/W25-27	Biomass (kg)	0	0	1.068	17.596	0.182	2.197	6.51	0	0	0.376	5.472	0.266	2.992	0	3.95	0.148	0	4.617	0.716	28.184	6.485	0.909	0	0.81		82.478
Ts'ishaa	DfSi-16	S5-7/W11-13	Biomass (kg)	0	0	0	8.798	0	2.197	2.17	0	0	0.188	2.736	0.247	2.024	0	1.185	0	0	2.673	0	28.184	5.188	0	0	0		55.59
Ts'ishaa	DfSi-16	Sum of Main Village (1.8-0.25 ka)	Biomass (kg)	0	0	2.848	30.793	0.182	7.605	14.105	0	0	0.846	12.768	1.083	7.392	0	10.27	0.222	0	11.178	2.148	88.075	20.752	0.909	0	1.35		212.526
Ts'ishaa	DfSi-16	Total	Biomass (kg)	0	0	3.56	48.389	0.364	12.168	20.615	0	0	0.846	15.504	1.235	10.12	0	15.01	0.333	0	14.337	2.506	112.736	20.752	1.818	0	1.62		281.913
Huu7ii	DfSh-7	BckTrc N2-4/W18-20	Proportion of the Catch (% Biomass)	0	0	0	0.0399089	0	0.050596	0	0	0	0.000852793	0.091013	0.00430933	0.169252	9.07227e-06	0.0286684	0	7.25782e-05	0.0132274	0.00324787	0.575309	0.0235335	0	0	0			1	13
Huu7ii	DfSh-7	BckTrc N4-6/E0-2	Proportion of the Catch (% Biomass)	0.000144346	0	0.00513872	0	0	0.0487889	0.0156615	0	0	0	0.0789861	0.00301683	0.119403	0	0.085525	0	0.000115477	0.0526141	0	0.559384	0.0187217	0	0.000808337	0.011692			1	14
Huu7ii	DfSh-7	Sum of Back Terrace (5-3 ka)	Proportion of the Catch (% Biomass)	5.57091e-05	0	0.00198324	0.0245064	0	0.0498986	0.00604443	0	0	0.000523665	0.0863713	0.0038105	0.150013	5.57091e-06	0.0506117	0	8.91345e-05	0.0284283	0.00199438	0.569163	0.0216764	0	0.000311971	0.00451243			1	18
Huu7ii	DfSh-7	N10-12/E2-4 West Wall	Proportion of the Catch (% Biomass)	0	0	0.0180262	0	0	0.0256722	0.0274697	0	0	0.0035698	0.0577244	0.00336726	0.059041	0	0.0150008	0.000468378	0.000101271	0.0153805	0.00453188	0.713555	0.0492557	0	0	0.00683579			1	15
Huu7ii	DfSh-7	N10-12/E4-6 South Wall	Proportion of the Catch (% Biomass)	0	0	0	0	0	0.0302922	0	0	0	0	0	0.00340563	0.0315469	0	0.0708012	0	0	0	0	0.631475	0.232479	0	0	0			1	6
Huu7ii	DfSh-7	N12-14/E6-8 South Wall	Proportion of the Catch (% Biomass)	0	0	0.0357243	0	0.0109581	0.0237426	0.0217758	0	0	0.0113194	0.109822	0.00381327	0.0264922	0	0.0158552	0.000742584	0	0.0634006	0.01437	0.565648	0.0780918	0.0182435	0	0			1	15
Huu7ii	DfSh-7	N14-16/E15.5-16 East Wall	Proportion of the Catch (% Biomass)	0	0	0.0138678	0	0	0.0329165	0.0845312	0	0	0.0109852	0.106579	0.00740135	0.0445639	0	0	0	0	0.0473297	0.0418371	0.548946	0.0505239	0	0	0.0105177			1	12
Huu7ii	DfSh-7	N18-20/E15.5-16 West Wall	Proportion of the Catch (% Biomass)	0	0	0.0232361	0	0	0.0386071	0.0354089	0	0	0.0122707	0.119052	0.00372038	0.0373344	0	0	0	0	0.0317212	0	0.689837	0	0	0	0.00881144			1	10
Huu7ii	DfSh-7	N18-20/E2-4 South Wall	Proportion of the Catch (% Biomass)	0	0	0.0250654	0	0	0.0337139	0	0	0	0.0099276	0.117723	0.0044592	0.036143	0	0.0231761	0	9.3878e-05	0.0342185	0.0252062	0.578781	0.0913198	0.0106669	0	0.00950515			1	14
Huu7ii	DfSh-7	N18-20/E26-28 West Wall	Proportion of the Catch (% Biomass)	0	0	0.0194626	0	0.00497499	0.0230982	0.0296586	0	0	0.0077085	0.0997184	0.00363557	0.0384878	0	0.0215947	0.0020228	0.000218681	0.0398546	0	0.674111	0.0354536	0	0	0			1	14
Huu7ii	DfSh-7	N18-20/E34-36 East Wall	Proportion of the Catch (% Biomass)	0	0	0.00619837	0.0382958	0	0.0382523	0.0566733	0	0	0.00490994	0.0714553	0.00396974	0.0413689	0	0.0137548	0	6.96446e-05	0.0296163	0.00934978	0.613394	0.0677467	0	0.000243756	0.00470101			1	16
Huu7ii	DfSh-7	N18-20/E6-8 East Wall	Proportion of the Catch (% Biomass)	0	0	0.0254972	0.0350069	0.00289668	0.0349671	0.0172687	5.57054e-05	0.00362085	0.017205	0.0943491	0.00332641	0.0357151	0	0.0345772	0	0.00019099	0.059947	0.0256404	0.504643	0.0928928	0.00723375	0.000668465	0.00429728			1	20
Huu7ii	DfSh-7	Sum of Main Village (1.5-0.4 ka)	Proportion of the Catch (% Biomass)	0	0	0.019955	0.0159083	0.00197453	0.0323916	0.029428	1.26572e-05	0.000822719	0.0096882	0.090698	0.00391651	0.0400981	0	0.0199984	0.00026761	0.000101258	0.0395448	0.0155358	0.598799	0.0703561	0.00493089	0.000202516	0.00537028			1	21
Huu7ii	DfSh-7	Total	Proportion of the Catch (% Biomass)	1.3651e-05	0	0.0155512	0.0180152	0.00149069	0.0366816	0.0236981	9.55569e-06	0.00062112	0.00744252	0.0896378	0.00389053	0.0670318	1.3651e-06	0.0274999	0.000202035	9.82871e-05	0.0368208	0.0122176	0.591537	0.0584276	0.00372262	0.000229337	0.00516007			1	23
Ts'ishaa	DfSi-16	S56-57/W50-52	Proportion of the Catch (% Biomass)	0	0	0	0.258056	0	0.0561791	0.0848651	0	0	0	0.0535002	0.00185765	0.02237	0	0.0617912	0	0	0.042765	0	0.413336	0	0	0	0.00527962			1	10
Ts'ishaa	DfSi-16	S62-64/W62-64	Proportion of the Catch (% Biomass)	0	0	0.0390201	0.241081	0.00997424	0.092618	0.118924	0	0	0	0	0.0031238	0.0868088	0	0.0865896	0.00608319	0	0.053269	0.0196197	0.193073	0	0.0498164	0	0			1	13
Ts'ishaa	DfSi-16	Sum of Back Terrace (5-3 ka)	Proportion of the Catch (% Biomass)	0	0	0.0102613	0.253592	0.00262297	0.0657616	0.0938216	0	0	0	0.039431	0.00219061	0.0393157	0	0.0683125	0.00159972	0	0.0455273	0.00515947	0.355412	0	0.0131004	0	0.00389122			1	15
Ts'ishaa	DfSi-16	N2-4/W102-104	Proportion of the Catch (% Biomass)	0	0	0.0239061	0.0590803	0	0.043125	0.0728599	0	0	0.00378737	0.0612426	0.00765532	0.0319106	0	0.0689651	0.000993849	0	0.0522174	0.0192323	0.425837	0.121935	0	0	0.00725241			1	15
Ts'ishaa	DfSi-16	S14-16/W25-27	Proportion of the Catch (% Biomass)	0	0	0.0129489	0.213342	0.00220665	0.0266374	0.0789301	0	0	0.00455879	0.066345	0.0032251	0.0362763	0	0.0478916	0.00179442	0	0.0559786	0.0086811	0.341715	0.078627	0.0110211	0	0.0098208			1	17
Ts'ishaa	DfSi-16	S5-7/W11-13	Proportion of the Catch (% Biomass)	0	0	0	0.158266	0	0.0395215	0.0390358	0	0	0.0033819	0.0492175	0.00444325	0.0364094	0	0.0213168	0	0	0.0480842	0	0.506998	0.0933261	0	0	0			1	11
Ts'ishaa	DfSi-16	Sum of Main Village (1.8-0.25 ka)	Proportion of the Catch (% Biomass)	0	0	0.0134007	0.144891	0.000856366	0.0357839	0.0663684	0	0	0.00398069	0.0600774	0.00509585	0.0347816	0	0.0483235	0.00104458	0	0.0525959	0.010107	0.41442	0.0976445	0.00427712	0	0.00635216			1	17
Ts'ishaa	DfSi-16	Total	Proportion of the Catch (% Biomass)	0	0	0.012628	0.171645	0.00129118	0.0431623	0.0731254	0	0	0.00300093	0.0549957	0.00438078	0.0358976	0	0.0532434	0.00118122	0	0.0508561	0.00888927	0.399896	0.0736114	0.0064488	0	0.00574645			1	17
Huu7ii	DfSh-7	BckTrc N2-4/W18-20	ancient Mean Temperature of the Catch (aMTC)	0	0	0	0.119727	0	0.227682	0	0	0	0.00835737	1.01935	0.0486954	0.846261	4.26397e-05	0.338287	0	0.000624172	0.0911954	0.0113676	2.64642	0.145907	0	0	0					5.50391	71.5509	5.50391
Huu7ii	DfSh-7	BckTrc N4-6/E0-2	ancient Mean Temperature of the Catch (aMTC)	0.00189093	0	0.024152	0	0	0.21955	0.103366	0	0	0	0.884644	0.0340902	0.597015	0	1.00919	0	0.0009931	0.362745	0	2.57317	0.116074	0	0.00371835	0.086521					6.01712	84.2397	6.01712
Huu7ii	DfSh-7	Sum of Back Terrace (5-3 ka)	ancient Mean Temperature of the Catch (aMTC)	0.000729789	0	0.00932124	0.0735193	0	0.224544	0.0398933	0	0	0.00513192	0.967359	0.0430587	0.750067	2.61833e-05	0.597218	0	0.000766557	0.195998	0.00698035	2.61815	0.134394	0	0.00143507	0.033392					5.70198	102.636	5.70198
Huu7ii	DfSh-7	N10-12/E2-4 West Wall	ancient Mean Temperature of the Catch (aMTC)	0	0	0.0847233	0	0	0.115525	0.1813	0	0	0.034984	0.646514	0.03805	0.295205	0	0.177009	0.0055737	0.00087093	0.10604	0.0158616	3.28235	0.305385	0	0	0.0505848					5.33998	80.0997	5.33998
Huu7ii	DfSh-7	N10-12/E4-6 South Wall	ancient Mean Temperature of the Catch (aMTC)	0	0	0	0	0	0.136315	0	0	0	0	0	0.0384836	0.157734	0	0.835454	0	0	0	0	2.90479	1.44137	0	0	0					5.51414	33.0849	5.51414
Huu7ii	DfSh-7	N12-14/E6-8 South Wall	ancient Mean Temperature of the Catch (aMTC)	0	0	0.167904	0	0.0602697	0.106842	0.14372	0	0	0.11093	1.23001	0.04309	0.132461	0	0.187091	0.00883675	0	0.437112	0.050295	2.60198	0.484169	0.104707	0	0					5.86942	88.0413	5.86942
Huu7ii	DfSh-7	N14-16/E15.5-16 East Wall	ancient Mean Temperature of the Catch (aMTC)	0	0	0.0651786	0	0	0.148124	0.557906	0	0	0.107655	1.19369	0.0836352	0.22282	0	0	0	0	0.326312	0.14643	2.52515	0.313248	0	0	0.077831					5.76798	69.2158	5.76798
Huu7ii	DfSh-7	N18-20/E15.5-16 West Wall	ancient Mean Temperature of the Catch (aMTC)	0	0	0.10921	0	0	0.173732	0.233699	0	0	0.120253	1.33339	0.0420403	0.186672	0	0	0	0	0.2187	0	3.17325	0	0	0	0.0652046					5.65615	56.5615	5.65615
Huu7ii	DfSh-7	N18-20/E2-4 South Wall	ancient Mean Temperature of the Catch (aMTC)	0	0	0.117807	0	0	0.151713	0	0	0	0.0972904	1.3185	0.050389	0.180715	0	0.273478	0	0.000807351	0.235918	0.0882218	2.66239	0.566183	0.0612216	0	0.0703381					5.87497	82.2496	5.87497
Huu7ii	DfSh-7	N18-20/E26-28 West Wall	ancient Mean Temperature of the Catch (aMTC)	0	0	0.0914742	0	0.0273624	0.103942	0.195747	0	0	0.0755433	1.11685	0.0410819	0.192439	0	0.254818	0.0240713	0.00188065	0.274775	0	3.10091	0.219812	0	0	0					5.7207	80.0899	5.7207
Huu7ii	DfSh-7	N18-20/E34-36 East Wall	ancient Mean Temperature of the Catch (aMTC)	0	0	0.0291323	0.114887	0	0.172135	0.374043	0	0	0.0481174	0.800299	0.0448581	0.206844	0	0.162307	0	0.000598943	0.204188	0.0327242	2.82161	0.42003	0	0.00112128	0.0347875					5.46769	87.483	5.46769
Huu7ii	DfSh-7	N18-20/E6-8 East Wall	ancient Mean Temperature of the Catch (aMTC)	0	0	0.119837	0.105021	0.0159318	0.157352	0.113973	0.000545913	0.0123109	0.168609	1.05671	0.0375884	0.178576	0	0.40801	0	0.00164251	0.413301	0.0897414	2.32136	0.575935	0.0415174	0.00307494	0.0317998					5.85284	117.057	5.85284
Huu7ii	DfSh-7	Sum of Main Village (1.5-0.4 ka)	ancient Mean Temperature of the Catch (aMTC)	0	0	0.0937886	0.047725	0.0108599	0.145762	0.194225	0.000124041	0.00279725	0.0949443	1.01582	0.0442565	0.20049	0	0.235981	0.00318456	0.000870817	0.272639	0.0543754	2.75447	0.436208	0.0283004	0.000931571	0.0397401					5.6775	119.227	5.6775
Huu7ii	DfSh-7	Total	ancient Mean Temperature of the Catch (aMTC)	0.000178828	0	0.0730906	0.0540456	0.00819878	0.165067	0.156407	9.36457e-05	0.00211181	0.0729367	1.00394	0.043963	0.335159	6.41596e-06	0.324499	0.00240421	0.000845269	0.253859	0.0427617	2.72107	0.362251	0.0213656	0.00105495	0.0381845					5.6835	130.72	5.6835
Ts'ishaa	DfSi-16	S56-57/W50-52	ancient Mean Temperature of the Catch (aMTC)	0	0	0	0.774169	0	0.252806	0.56011	0	0	0	0.599202	0.0209914	0.11185	0	0.729136	0	0	0.294841	0	1.90135	0	0	0	0.0390692					5.28352	52.8352	5.28352
Ts'ishaa	DfSi-16	S62-64/W62-64	ancient Mean Temperature of the Catch (aMTC)	0	0	0.183395	0.723242	0.0548583	0.416781	0.784896	0	0	0	0	0.035299	0.434044	0	1.02176	0.07239	0	0.36726	0.0686688	0.888135	0	0.285917	0	0					5.33664	69.3764	5.33664
Ts'ishaa	DfSi-16	Sum of Back Terrace (5-3 ka)	ancient Mean Temperature of the Catch (aMTC)	0	0	0.0482281	0.760777	0.0144263	0.295927	0.619223	0	0	0	0.441627	0.0247539	0.196579	0	0.806088	0.0190367	0	0.313885	0.0180581	1.6349	0	0.0751887	0	0.028795					5.29749	79.4623	5.29749
Ts'ishaa	DfSi-16	N2-4/W102-104	ancient Mean Temperature of the Catch (aMTC)	0	0	0.112359	0.177241	0	0.194062	0.480875	0	0	0.0371162	0.685917	0.0865051	0.159553	0	0.813788	0.0118268	0	0.36001	0.0673131	1.95885	0.755994	0	0	0.0536678					5.95508	89.3262	5.95508
Ts'ishaa	DfSi-16	S14-16/W25-27	ancient Mean Temperature of the Catch (aMTC)	0	0	0.0608599	0.640025	0.0121366	0.119868	0.520939	0	0	0.0446762	0.743064	0.0364437	0.181382	0	0.56512	0.0213536	0	0.385941	0.0303839	1.57189	0.487488	0.0632547	0	0.0726739					5.5575	94.4775	5.5575
Ts'ishaa	DfSi-16	S5-7/W11-13	ancient Mean Temperature of the Catch (aMTC)	0	0	0	0.474798	0	0.177847	0.257636	0	0	0.0331427	0.551236	0.0502087	0.182047	0	0.251538	0	0	0.331514	0	2.33219	0.578622	0	0	0					5.22078	57.4286	5.22078
Ts'ishaa	DfSi-16	Sum of Main Village (1.8-0.25 ka)	ancient Mean Temperature of the Catch (aMTC)	0	0	0.0629834	0.434672	0.00471001	0.161027	0.438031	0	0	0.0390108	0.672866	0.0575831	0.173908	0	0.570217	0.0124305	0	0.36262	0.0353745	1.90633	0.605396	0.0245481	0	0.047006					5.60872	95.3482	5.60872
Ts'ishaa	DfSi-16	Total	ancient Mean Temperature of the Catch (aMTC)	0	0	0.0593516	0.514935	0.00710148	0.19423	0.482628	0	0	0.0294091	0.615952	0.0495029	0.179488	0	0.628272	0.0140565	0	0.350625	0.0311124	1.83952	0.45639	0.0370123	0	0.0425238					5.53211	94.0459	5.53211

## Sheet: aMTC Calculator (50 Percentile)
			Taxonomic Serial No.	164457	171345	172702	172932	164726	167109	167116	171632	167120	164792	160617	161828	551209	171672	168356	164414	171554	166705	167123	161974	167196	160845	162028	161015	aMTC CALCULATIONS
			Taxonomic Categories	CLINGFISH	WOLF EEL	FLATFISH	HALIBUT	GADID	GREENLING	LINGCOD	GUNNEL	MACKEREL	HAKE	DOGFISH	ANCHOVY	HERRING	SAND LANCE	PERCH	MIDSHIPMAN	PRICKLEBACK	ROCKFISH	SABLEFISH	SALMON	SCULPIN	SKATE	SMELT	RATFISH	Sum of Number of Groups (N)	Sum of Biomass (kg)	Sum of Proportion of Catch	Sum of Proportion of Catch*N	Sum of MTC	Sum of MTC*N	Mean Temperature of the Catch
			Weighted Median (50 Percentile) Body Mass (kg)	0.01121	3.115	0.569	7.567	0.345	0.303	2.408	0.011055	0.7595	0.63	1.25	0.02075	0.112	0.0015	0.475	0.0642	0.0101889	0.556	0.403	4.308	1.322	2.24409	0.037	0.455
			Weighted Median Temperature Preference (C)	13.1	5.9	4.7	3	5.5	4.5	6.6	9.8	3.4	9.8	11.2	11.3	5	4.7	11.8	11.9	8.6	6.89444	3.5	4.6	6.2	5.7394	4.6	7.4
Site Name	Site No.	Column Sample	Calculation Type
Huu7ii	DfSh-7	BckTrc N2-4/W18-20	Minimum Number of Individuals (MNI)				1		33				1	11	25	212	1	8		1	6	1	18	2				13
Huu7ii	DfSh-7	BckTrc N4-6/E0-2	Minimum Number of Individuals (MNI)	1		1			20	1				6	11	94		15		1	15		11	1		2	3	14
Huu7ii	DfSh-7	Sum of Back Terrace (5-3 ka)	Minimum Number of Individuals (MNI)	1	0	1	1	0	53	1	0	0	1	17	36	306	1	23	0	2	21	1	29	3	0	2	3	18
Huu7ii	DfSh-7	N10-12/E2-4 West Wall	Minimum Number of Individuals (MNI)			4			12	2			3	5	14	53		3	1	1	5	1	16	3			2	15
Huu7ii	DfSh-7	N10-12/E4-6 South Wall	Minimum Number of Individuals (MNI)						1						1	2		1					1	1				6
Huu7ii	DfSh-7	N12-14/E6-8 South Wall	Minimum Number of Individuals (MNI)			5		3	7	1			6	6	10	15		2	1		13	2	8	3	1			15
Huu7ii	DfSh-7	N14-16/E15.5-16 East Wall	Minimum Number of Individuals (MNI)			1			5	2			3	3	10	13					5	3	4	1			1	12
Huu7ii	DfSh-7	N18-20/E15.5-16 West Wall	Minimum Number of Individuals (MNI)			2			7	1			4	4	6	13					4		6				1	10
Huu7ii	DfSh-7	N18-20/E2-4 South Wall	Minimum Number of Individuals (MNI)			6			17				9	11	20	35		5		1	12	6	14	6	1		3	14
Huu7ii	DfSh-7	N18-20/E26-28 West Wall	Minimum Number of Individuals (MNI)			2		1	5	1			3	4	7	16		2	2	1	6		7	1				14
Huu7ii	DfSh-7	N18-20/E34-36 East Wall	Minimum Number of Individuals (MNI)			2	1		26	6			6	9	24	54		4		1	14	3	20	6		1	2	16
Huu7ii	DfSh-7	N18-20/E6-8 East Wall	Minimum Number of Individuals (MNI)			9	1	2	26	2	1	1	23	13	22	51		11		3	31	9	18	9	1	3	2	20
Huu7ii	DfSh-7	Sum of Main Village (1.5-0.4 ka)	Minimum Number of Individuals (MNI)	0	0	31	2	6	106	15	1	1	57	55	114	252	0	28	4	7	90	24	94	30	3	4	11	21
Huu7ii	DfSh-7	Total	Minimum Number of Individuals (MNI)	1	0	32	3	6	159	16	1	1	58	72	150	558	1	51	4	9	111	25	123	33	3	6	14	23
Ts'ishaa	DfSi-16	S56-57/W50-52	Minimum Number of Individuals (MNI)				3		17	4				3	5	13		8			9		6				1	10
Ts'ishaa	DfSi-16	S62-64/W62-64	Minimum Number of Individuals (MNI)			2	1	1	10	2					3	18		4	3		4	1	1		1			13
Ts'ishaa	DfSi-16	Sum of Back Terrace (5-3 ka)	Minimum Number of Individuals (MNI)	0	0	2	4	1	27	6	0	0	0	3	8	31	0	12	3	0	13	1	7	0	1	0	1	15
Ts'ishaa	DfSi-16	N2-4/W102-104	Minimum Number of Individuals (MNI)			5	1		19	5			3	5	30	27		13	2		16	4	9	7			2	15
Ts'ishaa	DfSi-16	S14-16/W25-27	Minimum Number of Individuals (MNI)			3	4	1	13	6			4	6	14	34		10	4		19	2	8	5	1		3	17
Ts'ishaa	DfSi-16	S5-7/W11-13	Minimum Number of Individuals (MNI)				2		13	2			2	3	13	23		3			11		8	4				11
Ts'ishaa	DfSi-16	Sum of Main Village (1.8-0.25 ka)	Minimum Number of Individuals (MNI)	0	0	8	7	1	45	13	0	0	9	14	57	84	0	26	6	0	46	6	25	16	1	0	5	17
Ts'ishaa	DfSi-16	Total	Minimum Number of Individuals (MNI)	0	0	10	11	2	72	19	0	0	9	17	65	115	0	38	9	0	59	7	32	16	2	0	6	17
Huu7ii	DfSh-7	BckTrc N2-4/W18-20	Biomass (kg)	0	0	0	7.567	0	9.999	0	0	0	0.63	13.75	0.51875	23.744	0.0015	3.8	0	0.0101889	3.336	0.403	77.544	2.644	0	0	0		143.947
Huu7ii	DfSh-7	BckTrc N4-6/E0-2	Biomass (kg)	0.01121	0	0.569	0	0	6.06	2.408	0	0	0	7.5	0.22825	10.528	0	7.125	0	0.0101889	8.34	0	47.388	1.322	0	0.074	1.365		92.9286
Huu7ii	DfSh-7	Sum of Back Terrace (5-3 ka)	Biomass (kg)	0.01121	0	0.569	7.567	0	16.059	2.408	0	0	0.63	21.25	0.747	34.272	0.0015	10.925	0	0.0203778	11.676	0.403	124.932	3.966	0	0.074	1.365		236.876
Huu7ii	DfSh-7	N10-12/E2-4 West Wall	Biomass (kg)	0	0	2.276	0	0	3.636	4.816	0	0	1.89	6.25	0.2905	5.936	0	1.425	0.0642	0.0101889	2.78	0.403	68.928	3.966	0	0	0.91		103.581
Huu7ii	DfSh-7	N10-12/E4-6 South Wall	Biomass (kg)	0	0	0	0	0	0.303	0	0	0	0	0	0.02075	0.224	0	0.475	0	0	0	0	4.308	1.322	0	0	0		6.65275
Huu7ii	DfSh-7	N12-14/E6-8 South Wall	Biomass (kg)	0	0	2.845	0	1.035	2.121	2.408	0	0	3.78	7.5	0.2075	1.68	0	0.95	0.0642	0	7.228	0.806	34.464	3.966	2.24409	0	0		71.2988
Huu7ii	DfSh-7	N14-16/E15.5-16 East Wall	Biomass (kg)	0	0	0.569	0	0	1.515	4.816	0	0	1.89	3.75	0.2075	1.456	0	0	0	0	2.78	1.209	17.232	1.322	0	0	0.455		37.2015
Huu7ii	DfSh-7	N18-20/E15.5-16 West Wall	Biomass (kg)	0	0	1.138	0	0	2.121	2.408	0	0	2.52	5	0.1245	1.456	0	0	0	0	2.224	0	25.848	0	0	0	0.455		43.2945
Huu7ii	DfSh-7	N18-20/E2-4 South Wall	Biomass (kg)	0	0	3.414	0	0	5.151	0	0	0	5.67	13.75	0.415	3.92	0	2.375	0	0.0101889	6.672	2.418	60.312	7.932	2.24409	0	1.365		115.648
Huu7ii	DfSh-7	N18-20/E26-28 West Wall	Biomass (kg)	0	0	1.138	0	0.345	1.515	2.408	0	0	1.89	5	0.14525	1.792	0	0.95	0.1284	0.0101889	3.336	0	30.156	1.322	0	0	0		50.1358
Huu7ii	DfSh-7	N18-20/E34-36 East Wall	Biomass (kg)	0	0	1.138	7.567	0	7.878	14.448	0	0	3.78	11.25	0.498	6.048	0	1.9	0	0.0101889	7.784	1.209	86.16	7.932	0	0.037	0.91		158.549
Huu7ii	DfSh-7	N18-20/E6-8 East Wall	Biomass (kg)	0	0	5.121	7.567	0.69	7.878	4.816	0.011055	0.7595	14.49	16.25	0.4565	5.712	0	5.225	0	0.0305667	17.236	3.627	77.544	11.898	2.24409	0.111	0.91		182.577
Huu7ii	DfSh-7	Sum of Main Village (1.5-0.4 ka)	Biomass (kg)	0	0	17.639	15.134	2.07	32.118	36.12	0.011055	0.7595	35.91	68.75	2.3655	28.224	0	13.3	0.2568	0.0713222	50.04	9.672	404.952	39.66	6.73226	0.148	5.005		768.938
Huu7ii	DfSh-7	Total	Biomass (kg)	0.01121	0	18.208	22.701	2.07	48.177	38.528	0.011055	0.7595	36.54	90	3.1125	62.496	0.0015	24.225	0.2568	0.0917	61.716	10.075	529.884	43.626	6.73226	0.222	6.37		1005.81
Ts'ishaa	DfSi-16	S56-57/W50-52	Biomass (kg)	0	0	0	22.701	0	5.151	9.632	0	0	0	3.75	0.10375	1.456	0	3.8	0	0	5.004	0	25.848	0	0	0	0.455		77.9008
Ts'ishaa	DfSi-16	S62-64/W62-64	Biomass (kg)	0	0	1.138	7.567	0.345	3.03	4.816	0	0	0	0	0.06225	2.016	0	1.9	0.1926	0	2.224	0.403	4.308	0	2.24409	0	0		30.2459
Ts'ishaa	DfSi-16	Sum of Back Terrace (5-3 ka)	Biomass (kg)	0	0	1.138	30.268	0.345	8.181	14.448	0	0	0	3.75	0.166	3.472	0	5.7	0.1926	0	7.228	0.403	30.156	0	2.24409	0	0.455		108.147
Ts'ishaa	DfSi-16	N2-4/W102-104	Biomass (kg)	0	0	2.845	7.567	0	5.757	12.04	0	0	1.89	6.25	0.6225	3.024	0	6.175	0.1284	0	8.896	1.612	38.772	9.254	0	0	0.91		105.743
Ts'ishaa	DfSi-16	S14-16/W25-27	Biomass (kg)	0	0	1.707	30.268	0.345	3.939	14.448	0	0	2.52	7.5	0.2905	3.808	0	4.75	0.2568	0	10.564	0.806	34.464	6.61	2.24409	0	1.365		125.885
Ts'ishaa	DfSi-16	S5-7/W11-13	Biomass (kg)	0	0	0	15.134	0	3.939	4.816	0	0	1.26	3.75	0.26975	2.576	0	1.425	0	0	6.116	0	34.464	5.288	0	0	0		79.0378
Ts'ishaa	DfSi-16	Sum of Main Village (1.8-0.25 ka)	Biomass (kg)	0	0	4.552	52.969	0.345	13.635	31.304	0	0	5.67	17.5	1.18275	9.408	0	12.35	0.3852	0	25.576	2.418	107.7	21.152	2.24409	0	2.275		310.666
Ts'ishaa	DfSi-16	Total	Biomass (kg)	0	0	5.69	83.237	0.69	21.816	45.752	0	0	5.67	21.25	1.34875	12.88	0	18.05	0.5778	0	32.804	2.821	137.856	21.152	4.48818	0	2.73		418.813
Huu7ii	DfSh-7	BckTrc N2-4/W18-20	Proportion of the Catch (% Biomass)	0	0	0	0.0525678	0	0.0694629	0	0	0	0.0043766	0.095521	0.00360375	0.164949	1.04205e-05	0.0263985	0	7.0782e-05	0.0231751	0.00279963	0.538697	0.0183678	0	0	0			1	13
Huu7ii	DfSh-7	BckTrc N4-6/E0-2	Proportion of the Catch (% Biomass)	0.00012063	0	0.00612298	0	0	0.0652113	0.0259124	0	0	0	0.0807071	0.00245619	0.113291	0	0.0766717	0	0.000109642	0.0897463	0	0.50994	0.014226	0	0.00079631	0.0146887			1	14
Huu7ii	DfSh-7	Sum of Back Terrace (5-3 ka)	Proportion of the Catch (% Biomass)	4.73243e-05	0	0.0024021	0.031945	0	0.0677949	0.0101657	0	0	0.00265962	0.0897094	0.00315355	0.144683	6.33242e-06	0.0461212	0	8.60272e-05	0.0492916	0.00170131	0.527415	0.0167429	0	0.0003124	0.00576251			1	18
Huu7ii	DfSh-7	N10-12/E2-4 West Wall	Proportion of the Catch (% Biomass)	0	0	0.0219732	0	0	0.035103	0.0464951	0	0	0.0182466	0.0603393	0.00280457	0.0573079	0	0.0137574	0.000619805	9.83665e-05	0.0268389	0.00389068	0.665451	0.0382889	0	0	0.0087854			1	15
Huu7ii	DfSh-7	N10-12/E4-6 South Wall	Proportion of the Catch (% Biomass)	0	0	0	0	0	0.0455451	0	0	0	0	0	0.00311901	0.0336703	0	0.071399	0	0	0	0	0.647552	0.198715	0	0	0			1	6
Huu7ii	DfSh-7	N12-14/E6-8 South Wall	Proportion of the Catch (% Biomass)	0	0	0.0399025	0	0.0145164	0.0297481	0.0337734	0	0	0.0530163	0.105191	0.00291029	0.0235628	0	0.0133242	0.000900436	0	0.101376	0.0113045	0.483374	0.0556251	0.0314744	0	0			1	15
Huu7ii	DfSh-7	N14-16/E15.5-16 East Wall	Proportion of the Catch (% Biomass)	0	0	0.0152951	0	0	0.0407242	0.129457	0	0	0.0508044	0.100802	0.00557773	0.0391382	0	0	0	0	0.0747282	0.0324987	0.463207	0.0355362	0	0	0.0122307			1	12
Huu7ii	DfSh-7	N18-20/E15.5-16 West Wall	Proportion of the Catch (% Biomass)	0	0	0.0262851	0	0	0.0489901	0.0556191	0	0	0.058206	0.115488	0.00287565	0.0336301	0	0	0	0	0.0513691	0	0.597027	0	0	0	0.0105094			1	10
Huu7ii	DfSh-7	N18-20/E2-4 South Wall	Proportion of the Catch (% Biomass)	0	0	0.0295205	0	0	0.0445402	0	0	0	0.049028	0.118895	0.00358847	0.0338959	0	0.0205364	0	8.81024e-05	0.0576922	0.0209082	0.521512	0.0685873	0.0194044	0	0.011803			1	14
Huu7ii	DfSh-7	N18-20/E26-28 West Wall	Proportion of the Catch (% Biomass)	0	0	0.0226983	0	0.00688131	0.0302179	0.0480295	0	0	0.0376976	0.0997291	0.00289713	0.0357429	0	0.0189485	0.00256104	0.000203226	0.0665392	0	0.601486	0.0263684	0	0	0			1	14
Huu7ii	DfSh-7	N18-20/E34-36 East Wall	Proportion of the Catch (% Biomass)	0	0	0.00717758	0.0477265	0	0.049688	0.0911263	0	0	0.0238412	0.0709559	0.00314098	0.0381459	0	0.0119837	0	6.42633e-05	0.0490952	0.00762539	0.543428	0.0500286	0	0.000233366	0.00573954			1	16
Huu7ii	DfSh-7	N18-20/E6-8 East Wall	Proportion of the Catch (% Biomass)	0	0	0.0280485	0.0414456	0.00377923	0.043149	0.026378	6.05499e-05	0.0041599	0.0793639	0.0890037	0.00250032	0.0312855	0	0.0286181	0	0.000167418	0.0944042	0.0198656	0.42472	0.0651671	0.0122912	0.000607964	0.00498421			1	20
Huu7ii	DfSh-7	Sum of Main Village (1.5-0.4 ka)	Proportion of the Catch (% Biomass)	0	0	0.0229394	0.0196817	0.00269202	0.0417693	0.0469739	1.4377e-05	0.000987725	0.0467007	0.089409	0.00307632	0.0367051	0	0.0172966	0.000333967	9.27541e-05	0.0650767	0.0125784	0.526638	0.0515776	0.00875527	0.000192473	0.00650897			1	21
Huu7ii	DfSh-7	Total	Proportion of the Catch (% Biomass)	1.11452e-05	0	0.0181027	0.0225698	0.00205803	0.0478985	0.0383053	1.09911e-05	0.000755109	0.0363288	0.0894797	0.00309451	0.0621347	1.49133e-06	0.024085	0.000255315	9.11699e-05	0.0613592	0.0100168	0.526821	0.0433738	0.00669334	0.000220717	0.00633318			1	23
Ts'ishaa	DfSi-16	S56-57/W50-52	Proportion of the Catch (% Biomass)	0	0	0	0.291409	0	0.0661226	0.123645	0	0	0	0.0481382	0.00133182	0.0186904	0	0.04878	0	0	0.0642356	0	0.331807	0	0	0	0.00584077			1	10
Ts'ishaa	DfSi-16	S62-64/W62-64	Proportion of the Catch (% Biomass)	0	0	0.0376249	0.250182	0.0114065	0.100179	0.159228	0	0	0	0	0.00205813	0.0666536	0	0.0628184	0.0063678	0	0.0735305	0.0133241	0.142432	0	0.0741947	0	0			1	13
Ts'ishaa	DfSi-16	Sum of Back Terrace (5-3 ka)	Proportion of the Catch (% Biomass)	0	0	0.0105227	0.279879	0.00319011	0.0756473	0.133596	0	0	0	0.0346751	0.00153495	0.0321045	0	0.0527062	0.00178091	0	0.0668351	0.00372642	0.278843	0	0.0207504	0	0.00420725			1	15
Ts'ishaa	DfSi-16	N2-4/W102-104	Proportion of the Catch (% Biomass)	0	0	0.0269049	0.0715604	0	0.0544434	0.113861	0	0	0.0178735	0.0591056	0.00588692	0.0285977	0	0.0583964	0.00121427	0	0.0841286	0.0152445	0.366663	0.0875141	0	0	0.00860578			1	15
Ts'ishaa	DfSi-16	S14-16/W25-27	Proportion of the Catch (% Biomass)	0	0	0.01356	0.240441	0.00274059	0.0312904	0.114771	0	0	0.0200182	0.059578	0.00230765	0.0302497	0	0.0377327	0.00203995	0	0.0839176	0.00640265	0.273773	0.0525081	0.0178264	0	0.0108432			1	17
Ts'ishaa	DfSi-16	S5-7/W11-13	Proportion of the Catch (% Biomass)	0	0	0	0.191478	0	0.0498369	0.0609329	0	0	0.0159417	0.0474457	0.00341293	0.032592	0	0.0180294	0	0	0.0773807	0	0.436045	0.0669047	0	0	0			1	11
Ts'ishaa	DfSi-16	Sum of Main Village (1.8-0.25 ka)	Proportion of the Catch (% Biomass)	0	0	0.0146524	0.170501	0.00111052	0.0438896	0.100764	0	0	0.0182511	0.0563306	0.00380714	0.0302833	0	0.0397533	0.00123992	0	0.0823263	0.00778328	0.346675	0.068086	0.00722347	0	0.00732298			1	17
Ts'ishaa	DfSi-16	Total	Proportion of the Catch (% Biomass)	0	0	0.013586	0.198745	0.00164751	0.0520901	0.109242	0	0	0.0135383	0.0507387	0.00322041	0.0307536	0	0.043098	0.00137961	0	0.0783262	0.00673571	0.329159	0.0505047	0.0107164	0	0.00651843			1	17
Huu7ii	DfSh-7	BckTrc N2-4/W18-20	ancient Mean Temperature of the Catch (aMTC)	0	0	0	0.157703	0	0.312583	0	0	0	0.0428907	1.06983	0.0407223	0.824745	4.89762e-05	0.311503	0	0.000608725	0.15978	0.00979872	2.478	0.11388	0	0	0					5.5221	71.7873	5.5221
Huu7ii	DfSh-7	BckTrc N4-6/E0-2	ancient Mean Temperature of the Catch (aMTC)	0.00158026	0	0.028778	0	0	0.293451	0.171022	0	0	0	0.903919	0.0277549	0.566456	0	0.904726	0	0.000942922	0.618751	0	2.34572	0.088201	0	0.00366303	0.108696					6.06366	84.8913	6.06366
Huu7ii	DfSh-7	Sum of Back Terrace (5-3 ka)	ancient Mean Temperature of the Catch (aMTC)	0.000619949	0	0.0112899	0.0958349	0	0.305077	0.0670933	0	0	0.0260643	1.00474	0.0356351	0.723416	2.97624e-05	0.54423	0	0.000739834	0.339838	0.00595459	2.42611	0.103806	0	0.00143704	0.0426425					5.73456	103.222	5.73456
Huu7ii	DfSh-7	N10-12/E2-4 West Wall	ancient Mean Temperature of the Catch (aMTC)	0	0	0.103274	0	0	0.157964	0.306867	0	0	0.178817	0.6758	0.0316917	0.286539	0	0.162337	0.00737568	0.000845952	0.185039	0.0136174	3.06107	0.237391	0	0	0.065012					5.47365	82.1047	5.47365
Huu7ii	DfSh-7	N10-12/E4-6 South Wall	ancient Mean Temperature of the Catch (aMTC)	0	0	0	0	0	0.204953	0	0	0	0	0	0.0352448	0.168351	0	0.842509	0	0	0	0	2.97874	1.23203	0	0	0					5.46183	32.771	5.46183
Huu7ii	DfSh-7	N12-14/E6-8 South Wall	ancient Mean Temperature of the Catch (aMTC)	0	0	0.187542	0	0.0798401	0.133866	0.222904	0	0	0.51956	1.17814	0.0328863	0.117814	0	0.157226	0.0107152	0	0.698933	0.0395659	2.22352	0.344875	0.180644	0	0					6.12803	91.9205	6.12803
Huu7ii	DfSh-7	N14-16/E15.5-16 East Wall	ancient Mean Temperature of the Catch (aMTC)	0	0	0.0718869	0	0	0.183259	0.854417	0	0	0.497883	1.12899	0.0630284	0.195691	0	0	0	0	0.515209	0.113745	2.13075	0.220324	0	0	0.0905071					6.06569	72.7883	6.06569
Huu7ii	DfSh-7	N18-20/E15.5-16 West Wall	ancient Mean Temperature of the Catch (aMTC)	0	0	0.12354	0	0	0.220455	0.367086	0	0	0.570419	1.29347	0.0324949	0.168151	0	0	0	0	0.354161	0	2.74633	0	0	0	0.0777697					5.95387	59.5387	5.95387
Huu7ii	DfSh-7	N18-20/E2-4 South Wall	ancient Mean Temperature of the Catch (aMTC)	0	0	0.138747	0	0	0.200431	0	0	0	0.480474	1.33162	0.0405497	0.169479	0	0.24233	0	0.000757681	0.397755	0.0731788	2.39896	0.425241	0.11137	0	0.0873424					6.09824	85.3753	6.09824
Huu7ii	DfSh-7	N18-20/E26-28 West Wall	ancient Mean Temperature of the Catch (aMTC)	0	0	0.106682	0	0.0378472	0.135981	0.316995	0	0	0.369436	1.11697	0.0327376	0.178714	0	0.223593	0.0304764	0.00174774	0.458751	0	2.76684	0.163484	0	0	0					5.94025	83.1634	5.94025
Huu7ii	DfSh-7	N18-20/E34-36 East Wall	ancient Mean Temperature of the Catch (aMTC)	0	0	0.0337346	0.14318	0	0.223596	0.601434	0	0	0.233644	0.794706	0.0354931	0.190729	0	0.141407	0	0.000552664	0.338484	0.0266889	2.49977	0.310178	0	0.00107348	0.0424726					5.61714	89.8742	5.61714
Huu7ii	DfSh-7	N18-20/E6-8 East Wall	ancient Mean Temperature of the Catch (aMTC)	0	0	0.131828	0.124337	0.0207858	0.19417	0.174094	0.000593389	0.0141436	0.777766	0.996841	0.0282536	0.156427	0	0.337694	0	0.0014398	0.650864	0.0695297	1.95371	0.404036	0.0705442	0.00279663	0.0368831					6.14674	122.935	6.14674
Huu7ii	DfSh-7	Sum of Main Village (1.5-0.4 ka)	ancient Mean Temperature of the Catch (aMTC)	0	0	0.107815	0.059045	0.0148061	0.187962	0.310027	0.000140894	0.00335827	0.457667	1.00138	0.0347624	0.183526	0	0.2041	0.00397421	0.000797686	0.448668	0.0440243	2.42253	0.319781	0.05025	0.000885376	0.0481664					5.90367	123.977	5.90367
Huu7ii	DfSh-7	Total	ancient Mean Temperature of the Catch (aMTC)	0.000146002	0	0.0850829	0.0677093	0.0113192	0.215543	0.252815	0.000107713	0.00256737	0.356022	1.00217	0.0349679	0.310674	7.00924e-06	0.284202	0.00303825	0.000784061	0.423038	0.0350587	2.42338	0.268918	0.0384158	0.0010153	0.0468655					5.86384	134.868	5.86384
Ts'ishaa	DfSi-16	S56-57/W50-52	ancient Mean Temperature of the Catch (aMTC)	0	0	0	0.874228	0	0.297552	0.816054	0	0	0	0.539148	0.0150496	0.0934522	0	0.575604	0	0	0.442869	0	1.52631	0	0	0	0.0432217					5.22349	52.2349	5.22349
Ts'ishaa	DfSi-16	S62-64/W62-64	ancient Mean Temperature of the Catch (aMTC)	0	0	0.176837	0.750547	0.0627357	0.450804	1.0509	0	0	0	0	0.0232568	0.333268	0	0.741257	0.0757768	0	0.506952	0.0466344	0.655189	0	0.425833	0	0					5.3	68.8999	5.3
Ts'ishaa	DfSi-16	Sum of Back Terrace (5-3 ka)	ancient Mean Temperature of the Catch (aMTC)	0	0	0.0494569	0.839637	0.0175456	0.340413	0.881736	0	0	0	0.388361	0.017345	0.160523	0	0.621933	0.0211929	0	0.460791	0.0130425	1.28268	0	0.119095	0	0.0311336					5.24489	78.6733	5.24489
Ts'ishaa	DfSi-16	N2-4/W102-104	ancient Mean Temperature of the Catch (aMTC)	0	0	0.126453	0.214681	0	0.244995	0.751483	0	0	0.175161	0.661983	0.0665222	0.142988	0	0.689077	0.0144498	0	0.58002	0.0533558	1.68665	0.542588	0	0	0.0636828					6.01409	90.2113	6.01409
Ts'ishaa	DfSi-16	S14-16/W25-27	ancient Mean Temperature of the Catch (aMTC)	0	0	0.0637318	0.721323	0.0150732	0.140807	0.757489	0	0	0.196178	0.667274	0.0260765	0.151249	0	0.445246	0.0242754	0	0.578565	0.0224093	1.25936	0.32555	0.102313	0	0.0802397					5.57715	94.8116	5.57715
Ts'ishaa	DfSi-16	S5-7/W11-13	ancient Mean Temperature of the Catch (aMTC)	0	0	0	0.574434	0	0.224266	0.402157	0	0	0.156229	0.531392	0.0385661	0.16296	0	0.212746	0	0	0.533497	0	2.00581	0.414809	0	0	0					5.25686	57.8255	5.25686
Ts'ishaa	DfSi-16	Sum of Main Village (1.8-0.25 ka)	ancient Mean Temperature of the Catch (aMTC)	0	0	0.0688662	0.511504	0.00610784	0.197503	0.665043	0	0	0.178861	0.630903	0.0430207	0.151417	0	0.469089	0.014755	0	0.567594	0.0272415	1.5947	0.422133	0.0414584	0	0.05419					5.64439	95.9546	5.64439
Ts'ishaa	DfSi-16	Total	ancient Mean Temperature of the Catch (aMTC)	0	0	0.0638543	0.596235	0.00906133	0.234405	0.720998	0	0	0.132675	0.568273	0.0363907	0.153768	0	0.508557	0.0164174	0	0.540015	0.023575	1.51413	0.313129	0.0615059	0	0.0482364					5.54123	94.2009	5.54123

## Sheet: aMTC Calculator (75 Percentile)
			Taxonomic Serial No.	164457	171345	172702	172932	164726	167109	167116	171632	167120	164792	160617	161828	551209	171672	168356	164414	171554	166705	167123	161974	167196	160845	162028	161015	aMTC CALCULATIONS
			Taxonomic Categories	CLINGFISH	WOLF EEL	FLATFISH	HALIBUT	GADID	GREENLING	LINGCOD	GUNNEL	MACKEREL	HAKE	DOGFISH	ANCHOVY	HERRING	SAND LANCE	PERCH	MIDSHIPMAN	PRICKLEBACK	ROCKFISH	SABLEFISH	SALMON	SCULPIN	SKATE	SMELT	RATFISH	Sum of Number of Groups (N)	Sum of Biomass (kg)	Sum of Proportion of Catch	Sum of Proportion of Catch*N	Sum of MTC	Sum of MTC*N	Mean Temperature of the Catch
			Weighted Median (75 Percentile) Body Mass (kg)	0.014	4.39	0.867	13.362	0.638	0.529	3.689	0.024	0.915	0.869	1.778	0.023	0.143	0.002	0.7	0.07	0.014	0.911	0.546	5.399	1.603	4.971	0.037	0.558
			Weighted Median Temperature Preference (C)	13.1	5.9	4.7	3	5.5	4.5	6.6	9.8	3.4	9.8	11.2	11.3	5	4.7	11.8	11.9	8.6	6.89444	3.5	4.6	6.2	5.7394	4.6	7.4
Site Name	Site No.	Column Sample	Calculation Type
Huu7ii	DfSh-7	BckTrc N2-4/W18-20	Minimum Number of Individuals (MNI)				1		33				1	11	25	212	1	8		1	6	1	18	2				13
Huu7ii	DfSh-7	BckTrc N4-6/E0-2	Minimum Number of Individuals (MNI)	1		1			20	1				6	11	94		15		1	15		11	1		2	3	14
Huu7ii	DfSh-7	Sum of Back Terrace (5-3 ka)	Minimum Number of Individuals (MNI)	1	0	1	1	0	53	1	0	0	1	17	36	306	1	23	0	2	21	1	29	3	0	2	3	18
Huu7ii	DfSh-7	N10-12/E2-4 West Wall	Minimum Number of Individuals (MNI)			4			12	2			3	5	14	53		3	1	1	5	1	16	3			2	15
Huu7ii	DfSh-7	N10-12/E4-6 South Wall	Minimum Number of Individuals (MNI)						1						1	2		1					1	1				6
Huu7ii	DfSh-7	N12-14/E6-8 South Wall	Minimum Number of Individuals (MNI)			5		3	7	1			6	6	10	15		2	1		13	2	8	3	1			15
Huu7ii	DfSh-7	N14-16/E15.5-16 East Wall	Minimum Number of Individuals (MNI)			1			5	2			3	3	10	13					5	3	4	1			1	12
Huu7ii	DfSh-7	N18-20/E15.5-16 West Wall	Minimum Number of Individuals (MNI)			2			7	1			4	4	6	13					4		6				1	10
Huu7ii	DfSh-7	N18-20/E2-4 South Wall	Minimum Number of Individuals (MNI)			6			17				9	11	20	35		5		1	12	6	14	6	1		3	14
Huu7ii	DfSh-7	N18-20/E26-28 West Wall	Minimum Number of Individuals (MNI)			2		1	5	1			3	4	7	16		2	2	1	6		7	1				14
Huu7ii	DfSh-7	N18-20/E34-36 East Wall	Minimum Number of Individuals (MNI)			2	1		26	6			6	9	24	54		4		1	14	3	20	6		1	2	16
Huu7ii	DfSh-7	N18-20/E6-8 East Wall	Minimum Number of Individuals (MNI)			9	1	2	26	2	1	1	23	13	22	51		11		3	31	9	18	9	1	3	2	20
Huu7ii	DfSh-7	Sum of Main Village (1.5-0.4 ka)	Minimum Number of Individuals (MNI)	0	0	31	2	6	106	15	1	1	57	55	114	252	0	28	4	7	90	24	94	30	3	4	11	21
Huu7ii	DfSh-7	Total	Minimum Number of Individuals (MNI)	1	0	32	3	6	159	16	1	1	58	72	150	558	1	51	4	9	111	25	123	33	3	6	14	23
Ts'ishaa	DfSi-16	S56-57/W50-52	Minimum Number of Individuals (MNI)				3		17	4				3	5	13		8			9		6				1	10
Ts'ishaa	DfSi-16	S62-64/W62-64	Minimum Number of Individuals (MNI)			2	1	1	10	2					3	18		4	3		4	1	1		1			13
Ts'ishaa	DfSi-16	Sum of Back Terrace (5-3 ka)	Minimum Number of Individuals (MNI)	0	0	2	4	1	27	6	0	0	0	3	8	31	0	12	3	0	13	1	7	0	1	0	1	15
Ts'ishaa	DfSi-16	N2-4/W102-104	Minimum Number of Individuals (MNI)			5	1		19	5			3	5	30	27		13	2		16	4	9	7			2	15
Ts'ishaa	DfSi-16	S14-16/W25-27	Minimum Number of Individuals (MNI)			3	4	1	13	6			4	6	14	34		10	4		19	2	8	5	1		3	17
Ts'ishaa	DfSi-16	S5-7/W11-13	Minimum Number of Individuals (MNI)				2		13	2			2	3	13	23		3			11		8	4				11
Ts'ishaa	DfSi-16	Sum of Main Village (1.8-0.25 ka)	Minimum Number of Individuals (MNI)	0	0	8	7	1	45	13	0	0	9	14	57	84	0	26	6	0	46	6	25	16	1	0	5	17
Ts'ishaa	DfSi-16	Total	Minimum Number of Individuals (MNI)	0	0	10	11	2	72	19	0	0	9	17	65	115	0	38	9	0	59	7	32	16	2	0	6	17
Huu7ii	DfSh-7	BckTrc N2-4/W18-20	Biomass (kg)	0	0	0	13.362	0	17.457	0	0	0	0.869	19.558	0.575	30.316	0.002	5.6	0	0.014	5.466	0.546	97.182	3.206	0	0	0		194.153
Huu7ii	DfSh-7	BckTrc N4-6/E0-2	Biomass (kg)	0.014	0	0.867	0	0	10.58	3.689	0	0	0	10.668	0.253	13.442	0	10.5	0	0.014	13.665	0	59.389	1.603	0	0.074	1.674		126.432
Huu7ii	DfSh-7	Sum of Back Terrace (5-3 ka)	Biomass (kg)	0.014	0	0.867	13.362	0	28.037	3.689	0	0	0.869	30.226	0.828	43.758	0.002	16.1	0	0.028	19.131	0.546	156.571	4.809	0	0.074	1.674		320.585
Huu7ii	DfSh-7	N10-12/E2-4 West Wall	Biomass (kg)	0	0	3.468	0	0	6.348	7.378	0	0	2.607	8.89	0.322	7.579	0	2.1	0.07	0.014	4.555	0.546	86.384	4.809	0	0	1.116		136.186
Huu7ii	DfSh-7	N10-12/E4-6 South Wall	Biomass (kg)	0	0	0	0	0	0.529	0	0	0	0	0	0.023	0.286	0	0.7	0	0	0	0	5.399	1.603	0	0	0		8.54
Huu7ii	DfSh-7	N12-14/E6-8 South Wall	Biomass (kg)	0	0	4.335	0	1.914	3.703	3.689	0	0	5.214	10.668	0.23	2.145	0	1.4	0.07	0	11.843	1.092	43.192	4.809	4.971	0	0		99.275
Huu7ii	DfSh-7	N14-16/E15.5-16 East Wall	Biomass (kg)	0	0	0.867	0	0	2.645	7.378	0	0	2.607	5.334	0.23	1.859	0	0	0	0	4.555	1.638	21.596	1.603	0	0	0.558		50.87
Huu7ii	DfSh-7	N18-20/E15.5-16 West Wall	Biomass (kg)	0	0	1.734	0	0	3.703	3.689	0	0	3.476	7.112	0.138	1.859	0	0	0	0	3.644	0	32.394	0	0	0	0.558		58.307
Huu7ii	DfSh-7	N18-20/E2-4 South Wall	Biomass (kg)	0	0	5.202	0	0	8.993	0	0	0	7.821	19.558	0.46	5.005	0	3.5	0	0.014	10.932	3.276	75.586	9.618	4.971	0	1.674		156.61
Huu7ii	DfSh-7	N18-20/E26-28 West Wall	Biomass (kg)	0	0	1.734	0	0.638	2.645	3.689	0	0	2.607	7.112	0.161	2.288	0	1.4	0.14	0.014	5.466	0	37.793	1.603	0	0	0		67.29
Huu7ii	DfSh-7	N18-20/E34-36 East Wall	Biomass (kg)	0	0	1.734	13.362	0	13.754	22.134	0	0	5.214	16.002	0.552	7.722	0	2.8	0	0.014	12.754	1.638	107.98	9.618	0	0.037	1.116		216.431
Huu7ii	DfSh-7	N18-20/E6-8 East Wall	Biomass (kg)	0	0	7.803	13.362	1.276	13.754	7.378	0.024	0.915	19.987	23.114	0.506	7.293	0	7.7	0	0.042	28.241	4.914	97.182	14.427	4.971	0.111	1.116		254.116
Huu7ii	DfSh-7	Sum of Main Village (1.5-0.4 ka)	Biomass (kg)	0	0	26.877	26.724	3.828	56.074	55.335	0.024	0.915	49.533	97.79	2.622	36.036	0	19.6	0.28	0.098	81.99	13.104	507.506	48.09	14.913	0.148	6.138		1047.62
Huu7ii	DfSh-7	Total	Biomass (kg)	0.014	0	27.744	40.086	3.828	84.111	59.024	0.024	0.915	50.402	128.016	3.45	79.794	0.002	35.7	0.28	0.126	101.121	13.65	664.077	52.899	14.913	0.222	7.812		1368.21
Ts'ishaa	DfSi-16	S56-57/W50-52	Biomass (kg)	0	0	0	40.086	0	8.993	14.756	0	0	0	5.334	0.115	1.859	0	5.6	0	0	8.199	0	32.394	0	0	0	0.558		117.894
Ts'ishaa	DfSi-16	S62-64/W62-64	Biomass (kg)	0	0	1.734	13.362	0.638	5.29	7.378	0	0	0	0	0.069	2.574	0	2.8	0.21	0	3.644	0.546	5.399	0	4.971	0	0		48.615
Ts'ishaa	DfSi-16	Sum of Back Terrace (5-3 ka)	Biomass (kg)	0	0	1.734	53.448	0.638	14.283	22.134	0	0	0	5.334	0.184	4.433	0	8.4	0.21	0	11.843	0.546	37.793	0	4.971	0	0.558		166.509
Ts'ishaa	DfSi-16	N2-4/W102-104	Biomass (kg)	0	0	4.335	13.362	0	10.051	18.445	0	0	2.607	8.89	0.69	3.861	0	9.1	0.14	0	14.576	2.184	48.591	11.221	0	0	1.116		149.169
Ts'ishaa	DfSi-16	S14-16/W25-27	Biomass (kg)	0	0	2.601	53.448	0.638	6.877	22.134	0	0	3.476	10.668	0.322	4.862	0	7	0.28	0	17.309	1.092	43.192	8.015	4.971	0	1.674		188.559
Ts'ishaa	DfSi-16	S5-7/W11-13	Biomass (kg)	0	0	0	26.724	0	6.877	7.378	0	0	1.738	5.334	0.299	3.289	0	2.1	0	0	10.021	0	43.192	6.412	0	0	0		113.364
Ts'ishaa	DfSi-16	Sum of Main Village (1.8-0.25 ka)	Biomass (kg)	0	0	6.936	93.534	0.638	23.805	47.957	0	0	7.821	24.892	1.311	12.012	0	18.2	0.42	0	41.906	3.276	134.975	25.648	4.971	0	2.79		451.092
Ts'ishaa	DfSi-16	Total	Biomass (kg)	0	0	8.67	146.982	1.276	38.088	70.091	0	0	7.821	30.226	1.495	16.445	0	26.6	0.63	0	53.749	3.822	172.768	25.648	9.942	0	3.348		617.601
Huu7ii	DfSh-7	BckTrc N2-4/W18-20	Proportion of the Catch (% Biomass)	0	0	0	0.068822	0	0.0899136	0	0	0	0.00447585	0.100735	0.00296158	0.156145	1.03012e-05	0.0288432	0	7.21081e-05	0.0281531	0.00281222	0.500543	0.0165128	0	0	0			1	13
Huu7ii	DfSh-7	BckTrc N4-6/E0-2	Proportion of the Catch (% Biomass)	0.000110731	0	0.00685744	0	0	0.0836813	0.0291777	0	0	0	0.0843774	0.00200108	0.106318	0	0.0830486	0	0.000110731	0.108082	0	0.469731	0.0126788	0	0.000585295	0.0132403			1	14
Huu7ii	DfSh-7	Sum of Back Terrace (5-3 ka)	Proportion of the Catch (% Biomass)	4.36702e-05	0	0.00270443	0.0416801	0	0.0874557	0.0115071	0	0	0.00271067	0.0942839	0.00258278	0.136494	6.2386e-06	0.0502207	0	8.73403e-05	0.0596753	0.00170314	0.488392	0.0150007	0	0.000230828	0.0052217			1	18
Huu7ii	DfSh-7	N10-12/E2-4 West Wall	Proportion of the Catch (% Biomass)	0	0	0.0254652	0	0	0.0466127	0.0541759	0	0	0.0191429	0.0652784	0.00236441	0.0556518	0	0.0154201	0.000514003	0.000102801	0.0334469	0.00400922	0.634309	0.035312	0	0	0.00819467			1	15
Huu7ii	DfSh-7	N10-12/E4-6 South Wall	Proportion of the Catch (% Biomass)	0	0	0	0	0	0.0619438	0	0	0	0	0	0.00269321	0.0334895	0	0.0819672	0	0	0	0	0.632201	0.187705	0	0	0			1	6
Huu7ii	DfSh-7	N12-14/E6-8 South Wall	Proportion of the Catch (% Biomass)	0	0	0.0436666	0	0.0192798	0.0373004	0.0371594	0	0	0.0525208	0.107459	0.0023168	0.0216066	0	0.0141022	0.000705112	0	0.119295	0.0109997	0.435074	0.0484412	0.050073	0	0			1	15
Huu7ii	DfSh-7	N14-16/E15.5-16 East Wall	Proportion of the Catch (% Biomass)	0	0	0.0170434	0	0	0.0519953	0.145036	0	0	0.0512483	0.104856	0.00452133	0.0365441	0	0	0	0	0.089542	0.0321997	0.424533	0.0315117	0	0	0.0109691			1	12
Huu7ii	DfSh-7	N18-20/E15.5-16 West Wall	Proportion of the Catch (% Biomass)	0	0	0.0297391	0	0	0.0635087	0.0632686	0	0	0.0596155	0.121975	0.00236678	0.031883	0	0	0	0	0.0624968	0	0.555577	0	0	0	0.00957003			1	10
Huu7ii	DfSh-7	N18-20/E2-4 South Wall	Proportion of the Catch (% Biomass)	0	0	0.0332163	0	0	0.0574229	0	0	0	0.0499393	0.124883	0.00293723	0.0319584	0	0.0223485	0	8.9394e-05	0.069804	0.0209182	0.482638	0.0614137	0.0317413	0	0.010689			1	14
Huu7ii	DfSh-7	N18-20/E26-28 West Wall	Proportion of the Catch (% Biomass)	0	0	0.0257691	0	0.00948135	0.0393075	0.0548224	0	0	0.0387428	0.105692	0.00239263	0.0340021	0	0.0208055	0.00208055	0.000208055	0.0812305	0	0.561644	0.0238223	0	0	0			1	14
Huu7ii	DfSh-7	N18-20/E34-36 East Wall	Proportion of the Catch (% Biomass)	0	0	0.00801179	0.0617379	0	0.0635491	0.102268	0	0	0.0240908	0.0739358	0.00255047	0.0356788	0	0.0129371	0	6.46857e-05	0.0589287	0.00756823	0.498912	0.0444391	0	0.000170955	0.00515638			1	16
Huu7ii	DfSh-7	N18-20/E6-8 East Wall	Proportion of the Catch (% Biomass)	0	0	0.0307064	0.0525823	0.00502133	0.0541249	0.029034	9.44451e-05	0.00360072	0.0786531	0.0909585	0.00199122	0.0286995	0	0.0303011	0	0.000165279	0.111134	0.0193376	0.382432	0.0567733	0.0195619	0.000436808	0.0043917			1	20
Huu7ii	DfSh-7	Sum of Main Village (1.5-0.4 ka)	Proportion of the Catch (% Biomass)	0	0	0.0256552	0.0255091	0.00365398	0.0535249	0.0528195	2.2909e-05	0.000873404	0.0472812	0.0933445	0.0025028	0.0343978	0	0.018709	0.000267271	9.35449e-05	0.0782627	0.0125083	0.484435	0.0459038	0.0142351	0.000141272	0.00585897			1	21
Huu7ii	DfSh-7	Total	Proportion of the Catch (% Biomass)	1.02323e-05	0	0.0202776	0.0292981	0.00279782	0.0614752	0.0431396	1.75412e-05	0.000668757	0.0368379	0.0935646	0.00252154	0.05832	1.46176e-06	0.0260925	0.000204647	9.20911e-05	0.0739075	0.00997654	0.485362	0.0386629	0.0108996	0.000162256	0.00570965			1	23
Ts'ishaa	DfSi-16	S56-57/W50-52	Proportion of the Catch (% Biomass)	0	0	0	0.340017	0	0.0762804	0.125163	0	0	0	0.045244	0.000975453	0.0157684	0	0.0475003	0	0	0.0695455	0	0.274772	0	0	0	0.00473307			1	10
Ts'ishaa	DfSi-16	S62-64/W62-64	Proportion of the Catch (% Biomass)	0	0	0.035668	0.274853	0.0131235	0.108814	0.151764	0	0	0	0	0.00141932	0.0529466	0	0.0575954	0.00431965	0	0.0749563	0.0112311	0.111056	0	0.102252	0	0			1	13
Ts'ishaa	DfSi-16	Sum of Back Terrace (5-3 ka)	Proportion of the Catch (% Biomass)	0	0	0.0104139	0.320992	0.00383162	0.0857791	0.13293	0	0	0	0.0320343	0.00110505	0.0266232	0	0.0504477	0.00126119	0	0.0711253	0.0032791	0.226973	0	0.0298542	0	0.00335117			1	15
Ts'ishaa	DfSi-16	N2-4/W102-104	Proportion of the Catch (% Biomass)	0	0	0.029061	0.0895763	0	0.06738	0.123652	0	0	0.0174768	0.0595968	0.00462563	0.0258834	0	0.0610046	0.000938533	0	0.0977147	0.0146411	0.325745	0.0752234	0	0	0.00748145			1	15
Ts'ishaa	DfSi-16	S14-16/W25-27	Proportion of the Catch (% Biomass)	0	0	0.0137941	0.283455	0.00338356	0.0364713	0.117385	0	0	0.0184345	0.0565765	0.00170769	0.025785	0	0.0371237	0.00148495	0	0.0917962	0.00579129	0.229064	0.0425066	0.0263631	0	0.00887786			1	17
Ts'ishaa	DfSi-16	S5-7/W11-13	Proportion of the Catch (% Biomass)	0	0	0	0.235736	0	0.060663	0.0650824	0	0	0.0153311	0.047052	0.00263752	0.0290127	0	0.0185244	0	0	0.0883967	0	0.381003	0.0565612	0	0	0			1	11
Ts'ishaa	DfSi-16	Sum of Main Village (1.8-0.25 ka)	Proportion of the Catch (% Biomass)	0	0	0.015376	0.20735	0.00141435	0.0527719	0.106313	0	0	0.0173379	0.0551816	0.00290628	0.0266287	0	0.0403465	0.000931074	0	0.092899	0.00726238	0.299218	0.0568576	0.0110199	0	0.00618499			1	17
Ts'ishaa	DfSi-16	Total	Proportion of the Catch (% Biomass)	0	0	0.0140382	0.237989	0.00206606	0.0616709	0.113489	0	0	0.0126635	0.048941	0.00242066	0.0266272	0	0.0430699	0.00102008	0	0.0870287	0.00618846	0.27974	0.0415284	0.0160978	0	0.00542098			1	17
Huu7ii	DfSh-7	BckTrc N2-4/W18-20	ancient Mean Temperature of the Catch (aMTC)	0	0	0	0.206466	0	0.404611	0	0	0	0.0438633	1.12823	0.0334659	0.780724	4.84154e-05	0.34035	0	0.000620129	0.1941	0.00984275	2.3025	0.102379	0	0	0					5.5472	72.1136	5.5472
Huu7ii	DfSh-7	BckTrc N4-6/E0-2	ancient Mean Temperature of the Catch (aMTC)	0.00145058	0	0.03223	0	0	0.376566	0.192573	0	0	0	0.945027	0.0226122	0.53159	0	0.979973	0	0.000952291	0.745164	0	2.16076	0.0786083	0	0.00269236	0.0979784					6.16818	86.3545	6.16818
Huu7ii	DfSh-7	Sum of Back Terrace (5-3 ka)	ancient Mean Temperature of the Catch (aMTC)	0.000572079	0	0.0127108	0.12504	0	0.393551	0.0759468	0	0	0.0265646	1.05598	0.0291854	0.682471	2.93214e-05	0.592604	0	0.000751127	0.411428	0.00596098	2.2466	0.0930044	0	0.00106181	0.0386406					5.7921	104.258	5.7921
Huu7ii	DfSh-7	N10-12/E2-4 West Wall	ancient Mean Temperature of the Catch (aMTC)	0	0	0.119686	0	0	0.209757	0.357561	0	0	0.187601	0.731118	0.0267179	0.278259	0	0.181957	0.00611663	0.000884085	0.230598	0.0140323	2.91782	0.218934	0	0	0.0606406					5.54168	83.1253	5.54168
Huu7ii	DfSh-7	N10-12/E4-6 South Wall	ancient Mean Temperature of the Catch (aMTC)	0	0	0	0	0	0.278747	0	0	0	0	0	0.0304333	0.167447	0	0.967213	0	0	0	0	2.90813	1.16377	0	0	0					5.51574	33.0944	5.51574
Huu7ii	DfSh-7	N12-14/E6-8 South Wall	ancient Mean Temperature of the Catch (aMTC)	0	0	0.205233	0	0.106039	0.167852	0.245252	0	0	0.514704	1.20354	0.0261798	0.108033	0	0.166406	0.00839083	0	0.822472	0.0384991	2.00134	0.300335	0.287389	0	0					6.20167	93.025	6.20167
Huu7ii	DfSh-7	N14-16/E15.5-16 East Wall	ancient Mean Temperature of the Catch (aMTC)	0	0	0.0801042	0	0	0.233979	0.95724	0	0	0.502233	1.17438	0.051091	0.182721	0	0	0	0	0.617342	0.112699	1.95285	0.195373	0	0	0.0811716					6.14119	73.6942	6.14119
Huu7ii	DfSh-7	N18-20/E15.5-16 West Wall	ancient Mean Temperature of the Catch (aMTC)	0	0	0.139774	0	0	0.285789	0.417573	0	0	0.584232	1.36612	0.0267446	0.159415	0	0	0	0	0.430881	0	2.55565	0	0	0	0.0708183					6.037	60.37	6.037
Huu7ii	DfSh-7	N18-20/E2-4 South Wall	ancient Mean Temperature of the Catch (aMTC)	0	0	0.156116	0	0	0.258403	0	0	0	0.489406	1.39869	0.0331907	0.159792	0	0.263712	0	0.000768789	0.48126	0.0732137	2.22014	0.380765	0.182176	0	0.0790984					6.17673	86.4743	6.17673
Huu7ii	DfSh-7	N18-20/E26-28 West Wall	ancient Mean Temperature of the Catch (aMTC)	0	0	0.121115	0	0.0521474	0.176884	0.361828	0	0	0.379679	1.18375	0.0270367	0.17001	0	0.245505	0.0247585	0.00178927	0.560039	0	2.58356	0.147698	0	0	0					6.0358	84.5012	6.0358
Huu7ii	DfSh-7	N18-20/E34-36 East Wall	ancient Mean Temperature of the Catch (aMTC)	0	0	0.0376554	0.185214	0	0.285971	0.67497	0	0	0.23609	0.828081	0.0288203	0.178394	0	0.152658	0	0.000556297	0.406281	0.0264888	2.29499	0.275522	0	0.000786394	0.0381572					5.65064	90.4102	5.65064
Huu7ii	DfSh-7	N18-20/E6-8 East Wall	ancient Mean Temperature of the Catch (aMTC)	0	0	0.14432	0.157747	0.0276173	0.243562	0.191624	0.000925562	0.0122424	0.7708	1.01873	0.0225007	0.143497	0	0.357553	0	0.0014214	0.766209	0.0676817	1.75919	0.351994	0.112274	0.00200932	0.0324985					6.1844	123.688	6.1844
Huu7ii	DfSh-7	Sum of Main Village (1.5-0.4 ka)	ancient Mean Temperature of the Catch (aMTC)	0	0	0.120579	0.0765274	0.0200969	0.240862	0.348609	0.000224508	0.00296957	0.463356	1.04546	0.0282817	0.171989	0	0.220766	0.00318053	0.000804486	0.539578	0.043779	2.2284	0.284604	0.0817007	0.000649851	0.0433564					5.96577	125.281	5.96577
Huu7ii	DfSh-7	Total	ancient Mean Temperature of the Catch (aMTC)	0.000134044	0	0.0953047	0.0878944	0.015388	0.276638	0.284721	0.000171903	0.00227377	0.361012	1.04792	0.0284934	0.2916	6.87029e-06	0.307891	0.0024353	0.000791984	0.509551	0.0349179	2.23266	0.23971	0.0625575	0.000746377	0.0422514					5.92508	136.277	5.92508
Ts'ishaa	DfSi-16	S56-57/W50-52	ancient Mean Temperature of the Catch (aMTC)	0	0	0	1.02005	0	0.343262	0.826078	0	0	0	0.506733	0.0110226	0.078842	0	0.560504	0	0	0.479478	0	1.26395	0	0	0	0.0350247					5.12495	51.2495	5.12495
Ts'ishaa	DfSi-16	S62-64/W62-64	ancient Mean Temperature of the Catch (aMTC)	0	0	0.16764	0.82456	0.0721794	0.489664	1.00164	0	0	0	0	0.0160383	0.264733	0	0.679626	0.0514039	0	0.516782	0.0393089	0.510859	0	0.586868	0	0					5.2213	67.8769	5.2213
Ts'ishaa	DfSi-16	Sum of Back Terrace (5-3 ka)	ancient Mean Temperature of the Catch (aMTC)	0	0	0.0489451	0.962975	0.0210739	0.386006	0.877336	0	0	0	0.358784	0.012487	0.133116	0	0.595283	0.0150082	0	0.490369	0.0114769	1.04407	0	0.171346	0	0.0247987					5.15308	77.2962	5.15308
Ts'ishaa	DfSi-16	N2-4/W102-104	ancient Mean Temperature of the Catch (aMTC)	0	0	0.136587	0.268729	0	0.30321	0.816101	0	0	0.171273	0.667485	0.0522696	0.129417	0	0.719855	0.0111685	0	0.673688	0.0512439	1.49843	0.466385	0	0	0.0553627					6.0212	90.318	6.0212
Ts'ishaa	DfSi-16	S14-16/W25-27	ancient Mean Temperature of the Catch (aMTC)	0	0	0.0648322	0.850365	0.0186096	0.164121	0.774741	0	0	0.180659	0.633656	0.0192969	0.128925	0	0.438059	0.0176709	0	0.632884	0.0202695	1.05369	0.263541	0.151309	0	0.0656961					5.47833	93.1316	5.47833
Ts'ishaa	DfSi-16	S5-7/W11-13	ancient Mean Temperature of the Catch (aMTC)	0	0	0	0.707209	0	0.272983	0.429544	0	0	0.150245	0.526982	0.029804	0.145064	0	0.218588	0	0	0.609446	0	1.75261	0.350679	0	0	0					5.19316	57.1247	5.19316
Ts'ishaa	DfSi-16	Sum of Main Village (1.8-0.25 ka)	ancient Mean Temperature of the Catch (aMTC)	0	0	0.0722673	0.62205	0.0077789	0.237474	0.701667	0	0	0.169912	0.618034	0.032841	0.133144	0	0.476089	0.0110798	0	0.640487	0.0254183	1.3764	0.352517	0.0632478	0	0.0457689					5.58618	94.9651	5.58618
Ts'ishaa	DfSi-16	Total	ancient Mean Temperature of the Catch (aMTC)	0	0	0.0659795	0.713966	0.0113633	0.277519	0.749028	0	0	0.124102	0.548139	0.0273534	0.133136	0	0.508225	0.0121389	0	0.600014	0.0216596	1.28681	0.257476	0.0923916	0	0.0401152					5.46941	92.98	5.46941
